# Supplementary material for: Modulation of miRNA expression in natural populations of A. thaliana along a wide altitudinal gradient of Indian Himalayas
Source: Sci Rep. 2019 Jan 24;9:441. doi: 10.1038/s41598-018-37465-y (PMC6345966; doi:10.1038/s41598-018-37465-y)
Supplement: Supplementary file 2 — Supporting Information Table S1 [file 41598_2018_37465_MOESM2_ESM.xlsx]

## Sheet: Primers
Supporting Information Table S1. List of primers sequences that were used in this study
miR157-5p	GTCGTATCCAGTGCAGGGTCCGAGGTATTCGCACTGGATACGACGTGCTC	CGGGCGGTTGACAGAAGATAGA
miR158-3p	GTCGTATCCAGTGCAGGGTCCGAGGTATTCGCACTGGATACGACTGCTTT	GGCGGGGCCAAATGTAGAC
miR160-5p	GTCGTATCCAGTGCAGGGTCCGAGGTATTCGCACTGGATACGACTGGCAT	GGTGCCTGGCTCCCTGT
miR161.1	GTCGTATCCAGTGCAGGGTCCGAGGTATTCGCACTGGATACGACACCCCG	GCGGCGTGAAAGTGACTACAT
miR162-3p	GTCGTATCCAGTGCAGGGTCCGAGGTATTCGCACTGGATACGACCCGGAT	GGCGGTCGATAAACCTCTGC
miR163	GTCGTATCCAGTGCAGGGTCCGAGGTATTCGCACTGGATACGACATCGAAGT	GGGAAGAGGACTTGGAACTTCGAT
miR164-5p	GTCGTATCCAGTGCAGGGTCCGAGGTATTCGCACTGGATACGACCGCACG	GGCTGGAGAAGCAGGGCA
miR166-3p	GTCGTATCCAGTGCAGGGTCCGAGGTATTCGCACTGGATACGACGGGGAA	GGCTCGGACCAGGCTTCA
miR168-5p	GTCGTATCCAGTGCAGGGTCCGAGGTATTCGCACTGGATACGACTTCCCG	GGCTCGCTTGGTGCAGGT
miR173	GTCGTATCCAGTGCAGGGTCCGAGGTATTCGCACTGGATACGACGTGATT	CGGTTCGCTTGCAGAGAGA
miR319	GTCGTATCCAGTGCAGGGTCCGAGGTATTCGCACTGGATACGACAAGGAG	GGCGGTTGGACTGAAGGGAG
miR390-5p	GTCGTATCCAGTGCAGGGTCCGAGGTATTCGCACTGGATACGACGGCGCT	GGCGAAGCTCAGGAGGGAT
miR394	GTCGTATCCAGTGCAGGGTCCGAGGTATTCGCACTGGATACGACGGAGGT	GGCGGTTGGCATTCTGTC
miR396-5p	GTCGTATCCAGTGCAGGGTCCGAGGTATTCGCACTGGATACGACAAGTTC	GGCGGTTCCACAGCTTTCTT
miR397	GTCGTATCCAGTGCAGGGTCCGAGGTATTCGCACTGGATACGACCATCAA	GGCGTCATTGAGTGCAGCG
miR398-5p	GTCGTATCCAGTGCAGGGTCCGAGGTATTCGCACTGGATACGACGTGTGT	GGCGAAGGAGTGGCATGTG
ath 5s RNA_F	CGATGAAGAACGTAGCGAAATG
ath 5s RNA_R	CTCGATGGTTCACGGGATTC
Universal reverse primer	CCAGTGCAGGGTCCGAGGT

## Sheet: Sheet2
miR163	GGGAAGAGGACTTGGAACTTCGAT
miR163 stem	GTCGTATCCAGTGCAGGGTCCGAGGTATTCGCACTGGATACGACATCGAAGT
