# Supplementary material for: Modulation of miRNA expression in natural populations of A. thaliana along a wide altitudinal gradient of Indian Himalayas
Source: Sci Rep. 2019 Jan 24;9:441. doi: 10.1038/s41598-018-37465-y (PMC6345966; doi:10.1038/s41598-018-37465-y)
Supplement: Supplementary file 3 — Supporting Information Table S2 [file 41598_2018_37465_MOESM3_ESM.xlsx]

## Sheet: Bioclimate data
Supporting Information Table S2
Bio-climatic variable	Deh	Mun	Chit
Annual Mean Temperature	295.05	287.15	279.55	Bio1
Mean Monthly Temperature Range	285.15	283.05	282.75	Bio2
Isothermality (2/7) (* 100)	907.475	1162.34	1046.2	Bio3
Temperature Seasonality (STD * 100)	601.7	504	621	Bio4
Max Temperature of Warmest Month	309.45	298.65	291.85	Bio5
Min Temperature of Coldest Month	279.35	275.15	265.55	Bio6
Temperature Annual Range (5-6)	30.1	23.5	26.3	Bio7
Mean Temperature of Wettest Quarter	299.35	291.45	272.45	Bio8
Mean Temperature of Driest Quarter	287.85	283.85	276.25	Bio9
Mean Temperature of Warmest Quarter	301.65	292.45	286.75	Bio10
Mean Temperature of Coldest Quarter	286.95	280.35	271.55	Bio11
Annual Precipitation	1915	1461	911	Bio12
Precipitation of Wettest Month	582	346	119	Bio13
Precipitation of Driest Month	15	14	20	Bio14
Precipitation Seasonality (CV)	128	92.6	41.4	Bio15
Precipitation of Wettest Quarter	1410	864	313	Bio16
Precipitation of Driest Quarter	107	101	123	Bio17
Precipitation of Warmest Quarter	746	562	248	Bio18
Precipitation of Coldest Quarter	131	176	255	Bio19
Annual mean radiation (W m-2)	184.699	170.339	174.107	Bio20
Highest weekly radiation (W m-2)	247.53	220.23	229.48	Bio21
Lowest weekly radiation (W m-2	122.11	115.93	111.64	Bio22
Radiation seasonality (C of V)	0.2076	0.1974	0.2198	Bio23
Mean temperature in growing season °K	290.23	288.19	282.63	AT
Mean precipitation in growing season mm	40.4	85.2	77.4	AP
Mean radiation in growing season (W m-2)	153.617	179.28	223.72	AR
