# Supplementary material for: Modulation of miRNA expression in natural populations of A. thaliana along a wide altitudinal gradient of Indian Himalayas
Source: Sci Rep. 2019 Jan 24;9:441. doi: 10.1038/s41598-018-37465-y (PMC6345966; doi:10.1038/s41598-018-37465-y)
Supplement: Supplementary file 4 — Supporting Information Table S3 [file 41598_2018_37465_MOESM4_ESM.xlsx]

## Sheet: libraries
Supporting Information Table S3
	Total sequencing raw reads	Cleaned reads (18-28)		Reads mapped on Arabidopsis genome		Reads filtered on cDNA		Reads filtered on t/rRNAs		Reads filtered on sn/snoRNAs		Reads filtered on tasiRNAs		Reads mapped on Arabidopsis miRNAs		unannotated reads
Populations		Redundant	Non Redundant	Redundant	Non Redundant	Redundant	Non Redundant	Redundant	Non Redundant	Redundant	Non Redundant	Redundant	Non Redundant	Redundant	Non Redundant	Redundant	Non Redundant
2014 Field data sets
Deh	27799079	12312244	1483987	8494323	442991	1539733	159409	454880	6386	245795	3456	1319	84	1398806	593	4853790	273063
Mun	28632067	11477035	1346007	8300282	397434	1853133	162309	642038	9418	282154	7442	846	74	1569514	730	3952597	217461
Chit	29818288	13553227	2259006	9598361	711712	4228965	312077	1467904	10459	863493	10534	3596	111	2081856	1145	952547	377386
2013 Field data sets																0	0
Deh	17372730	9245798	780032	7851404	204503	2394345	97883	524499	14677	162925	3874	3395	23	1567455	322	3198785	87724
Mun	20658953	9673010	1824818	7218989	359079	3242263	170680	818192	20690	108576	6222	8989	52	1055422	627	1985547	160808
Chit	15600818	10654321	1681797	8237625	647337	3761971	256647	1098306	24818	155316	8426	11530	72	1554610	952	1655892	356422
Glass-house data sets																0	0
Deh	30698709	14599142	1788651	11067602	629399	3092309	315866	845411	10751	417584	9460	2782	95	622469	759	6087047	292468
Mun	22419444	11495885	1608625	8523076	584812	2518310	277016	624058	10035	381436	9517	4444	119	607350	785	4387478	287340
Chit	23587011	8771425	1195697	6514875	435298	2233364	174021	737134	10566	338000	8563	3044	101	598787	816	2604546	241231
Col0	28331916	6385268	1164937	4868018	583118	1806433	348422	371676	9051	266253	8251	3016	123	533402	846	1887238	216425
