# Supplementary material for: Modulation of miRNA expression in natural populations of A. thaliana along a wide altitudinal gradient of Indian Himalayas
Source: Sci Rep. 2019 Jan 24;9:441. doi: 10.1038/s41598-018-37465-y (PMC6345966; doi:10.1038/s41598-018-37465-y)
Supplement: Supplementary file 5 — Supporting Information Table S4 [file 41598_2018_37465_MOESM5_ESM.xlsx]

## Sheet: Total miRNA
252 miRNA identified in this study
Supporting Information Table S4.
miRNA	abundant
mir156a-3p	380
mir156a-5p	21940
mir156b-3p	1843
mir156b-5p	21940
mir156c-3p	370
mir156c-5p	21940
mir156d-3p	354
mir156d-5p	21940
mir156e	21940
mir156f-5p	21940
mir156g	19551
mir156h	12940
mir156i	12232
mir156j	24664
mir157a-3p	726
mir157a-5p	23636
mir157b-3p	726
mir157b-5p	23636
mir157c-3p	1138
mir157c-5p	23636
mir157d	14150
mir158a-3p	284280
mir158a-5p	727
mir158b	275337
mir159a	948253
mir159b-3p	953016
mir159b-5p	40
mir159c	934266
mir160a-3p	114
mir160a-5p	3776
mir160b	3776
mir160c-3p	312
mir160c-5p	3776
mir161-1	111464
mir161-2	6189
mir162a-3p	88927
mir162a-5p	380
mir162b-3p	88927
mir162b-5p	380
mir163	62583
mir164a	2633
mir164b-3p	73
mir164b-5p	2633
mir164c-3p	1035
mir164c-5p	2633
mir165a-3p	481161
mir165a-5p	4847
mir165b	481161
mir166a-3p	489517
mir166a-5p	6100
mir166b-3p	489517
mir166b-5p	6100
mir166c	489517
mir166d	489517
mir166e-3p	489517
mir166e-5p	5096
mir166f	489517
mir166g	489517
mir167a-3p	18201
mir167a-5p	31161
mir167b	31161
mir167c-3p	445
mir167c-5p	13091
mir167d	31213
mir168a-3p	10312
mir168a-5p	28323
mir168b-3p	10044
mir168b-5p	28323
mir169a-5p	72
mir169b-5p	92
mir169c	92
mir169d	41
mir169e	41
mir169f-3p	4039
mir169f-5p	41
mir169g-3p	13
mir169g-5p	41
mir169h	20
mir169i	20
mir169j	20
mir169k	20
mir169l	20
mir169m	20
mir169n	20
mir170-3p	723
mir170-5p	329
mir171a-3p	739
mir171a-5p	329
mir171b-3p	792
mir171b-5p	165
mir171c-3p	792
mir171c-5p	165
mir172a	14613
mir172b-3p	14613
mir172b-5p	2916
mir172c	14416
mir172d-3p	14416
mir172e-3p	14382
mir172e-5p	2916
mir173-3p	415
mir173-5p	5916
mir1888a	10
mir1888b	10
mir2111a-5p	13
mir2111b-3p	12
mir2111b-5p	13
mir2112-3p	18
mir2934-5p	26
mir319a	77509
mir319b	77509
mir319c	91179
mir3434-5p	42
mir3440b-5p	14
mir390a-3p	1642
mir390a-5p	4545
mir390b-3p	1642
mir390b-5p	4545
mir391-3p	3504
mir391-5p	2858
mir3932b-5p	1267
mir393a-3p	4245
mir393a-5p	918
mir393b-3p	4245
mir393b-5p	918
mir394a	1823
mir394b-5p	1823
mir395a	801
mir395b	801
mir395c	801
mir395d	801
mir395e	801
mir395f	801
mir396a-3p	50005
mir396a-5p	183329
mir396b-3p	16203
mir396b-5p	183735
mir397a	248
mir397b	248
mir398a-3p	95088
mir398a-5p	2787
mir398b-3p	94964
mir398b-5p	145934
mir398c-3p	94964
mir398c-5p	145934
mir399a	821
mir399b	863
mir399c-3p	863
mir399c-5p	45
mir399d	786
mir399e	172
mir399f	786
mir400	35
mir401	27
mir402	356
mir403-3p	57071
mir403-5p	1551
mir408-3p	14261
mir408-5p	7601
mir4228-3p	32
mir4243	36
mir447a-2-3p	3344
mir447a-3p	2067
mir447b	2067
mir447c-3p	1651
mir472-3p	1406
mir472-5p	318
mir5012	78
mir5014a-5p	16
mir5020c	48
mir5026	5286
mir5595a	28
mir5634	13
mir5635a	65
mir5635b	65
mir5635c	65
mir5635d	65
mir5639-5p	49
mir5640	212
mir5642a	4094
mir5642b	4094
mir5643a	145
mir5643b	145
mir5645c	19
mir5653	714
mir5654-3p	1029
mir5654-5p	200
mir5662	22
mir5663-5p	403
mir5995b	28
mir5996	105
mir773a	507
mir773b-3p	507
mir775	2800
mir777	12
mir779-1	12
mir779-2	393
mir780-1	11
mir780-2	149
mir781a	503
mir781b	503
mir8121	33
mir8166	128
mir8167a	10
mir8167b	10
mir8167c	10
mir8167d	10
mir8167e	10
mir8167f	10
mir8175	1185
mir8179	56
mir8183	2305
mir822-3p	83
mir822-5p	772
mir823	352
mir824-3p	1524
mir824-5p	449
mir825	536
mir826a	112
mir827	11232
mir828	15
mir830-3p	27
mir830-5p	22
mir833a-5p	27
mir833b	32
mir838	125
mir839-5p	90
mir840-3p	456
mir840-5p	123
mir841a-5p	23
mir842	489
mir843	2705
mir844-3p	168
mir845a	59
mir845b	108
mir846-3p	6455
mir846-5p	1610
mir847	242
mir848	255
mir850	78
mir852	12
mir857	50
mir858a	9234
mir858b	9107
mir859	13
mir860	76
mir861-3p	251
mir863-3p	17
mir863-5p	278
mir865-5p	51
mir866-3p	139
mir866-5p	53
mir868-5p	11

## Sheet: miRNA from 2014 FD data
Supporting Information Table S4
miRNA identified in 2014 field datasets and normalized reads abundant
miRNA	Deh	Mun	Chit
mir156a-5p	10.0144	183.068	107.943
mir156b-3p	0	1.21013	4.16645
mir156b-5p	10.0144	183.068	107.943
mir156c-5p	10.0144	183.068	107.943
mir156d-3p	0.50072	2.27504	6.60222
mir156d-5p	10.0144	183.068	107.943
mir156e	10.0144	183.068	107.943
mir156f-5p	10.0144	183.068	107.943
mir156g	9.51368	160.802	105.059
mir156h	7.86131	118.835	75.3807
mir156i	3.15454	44.92	23.6526
mir156j	14.2205	235.733	157.428
mir157a-5p	15.2219	243.914	163.966
mir157b-5p	15.2219	243.914	163.966
mir157c-3p	0	0.871293	0.76919
mir157c-5p	15.2219	243.914	163.966
mir157d	8.86275	128.177	81.0214
mir158a-3p	445.24	32.2378	3296.81
mir158b	439.182	32.2378	3231.63
mir159a	326.019	1341.31	3923.19
mir159b-3p	327.521	1345.52	3933.96
mir159c	321.863	1305.29	3814.42
mir160a-5p	0.600864	26.1872	68.0734
mir160b	0.600864	26.1872	68.0734
mir160c-3p	0	0.726077	0
mir160c-5p	0.600864	26.1872	68.0734
mir161-1	27.8901	81.9499	375.301
mir161-2	30.4438	118.351	176.273
mir162a-3p	32.0962	109.686	265.178
mir162a-5p	0	0	0.76919
mir162b-3p	32.0962	109.686	265.178
mir162b-5p	0	0	0.76919
mir163	73.6559	191.781	490.295
mir164a	0	0.726077	3.20496
mir164b-5p	0	0.726077	3.20496
mir164c-3p	0	0.580862	0
mir164c-5p	0	0.726077	3.20496
mir165a-3p	2832.32	4372.1	7903.3
mir165a-5p	1.75252	15.1992	15.3838
mir165b	2832.32	4372.1	7903.3
mir166a-3p	2841.99	4398.19	7951.57
mir166a-5p	1.75252	16.3609	17.1786
mir166b-3p	2841.99	4398.19	7951.57
mir166b-5p	1.75252	16.3609	17.1786
mir166c	2841.99	4398.19	7951.57
mir166d	2841.99	4398.19	7951.57
mir166e-3p	2841.99	4398.19	7951.57
mir166e-5p	1.75252	15.1992	15.3838
mir166f	2841.99	4398.19	7951.57
mir166g	2841.99	4398.19	7951.57
mir167a-3p	12.0173	149.911	363.058
mir167a-5p	7.1603	68.8321	183.324
mir167b	7.1603	68.8321	183.324
mir167c-3p	0	1.30694	1.60248
mir167c-5p	0	1.59737	9.03799
mir167d	7.1603	68.8321	184.029
mir168a-3p	3.00432	14.812	15.9607
mir168a-5p	34.3494	222.664	204.733
mir168b-3p	3.00432	14.812	13.1403
mir168b-5p	34.3494	222.664	204.733
mir169a-5p	0	0.677672	2.94856
mir169b-5p	0	0.677672	3.84595
mir169c	0	0.677672	3.84595
mir169d	0	0	2.05117
mir169e	0	0	2.05117
mir169f-3p	0	0.726077	9.03799
mir169f-5p	0	0	2.05117
mir169g-5p	0	0	2.05117
mir169h	0	0	0.897389
mir169i	0	0	0.897389
mir169j	0	0	0.897389
mir169k	0	0	0.897389
mir169l	0	0	0.897389
mir169m	0	0	0.897389
mir169n	0	0	0.897389
mir170-3p	0	1.98461	11.2174
mir171a-3p	0	1.98461	11.2174
mir171b-3p	0	3.82401	8.1406
mir171b-5p	0	2.32345	1.34608
mir171c-3p	0	3.82401	8.1406
mir171c-5p	0	2.32345	1.34608
mir172a	1.55223	10.8912	48.0103
mir172b-3p	1.55223	10.8912	48.0103
mir172b-5p	4.10591	12.5853	26.7294
mir172c	1.55223	10.8912	45.895
mir172d-3p	1.55223	10.8912	45.895
mir172e-3p	1.55223	10.8912	45.895
mir172e-5p	4.10591	12.5853	26.7294
mir173-5p	1.85266	13.8439	186.465
mir2934-5p	0	0	1.15379
mir319a	1.75252	12.3433	86.9826
mir319b	1.75252	12.3433	86.9826
mir319c	1.75252	12.3433	86.7903
mir390a-3p	0	1.79099	6.02533
mir390a-5p	3.85555	19.7493	58.5867
mir390b-3p	0	1.79099	6.02533
mir390b-5p	3.85555	19.7493	58.5867
mir391-3p	0.75108	6.77672	11.602
mir391-5p	2.30331	11.8109	44.4207
mir393a-3p	1.75252	6.97034	12.948
mir393a-5p	3.95569	14.0375	27.4345
mir393b-3p	1.75252	6.97034	12.948
mir393b-5p	3.95569	14.0375	27.4345
mir394a	0	2.61388	13.8454
mir394b-5p	0	2.61388	13.8454
mir395a	0	1.45215	9.03799
mir395b	0	1.45215	9.03799
mir395c	0	1.45215	9.03799
mir395d	0	1.45215	9.03799
mir395e	0	1.45215	9.03799
mir395f	0	1.45215	9.03799
mir396a-3p	1.2518	12.779	29.4215
mir396a-5p	94.0853	579.507	1049.82
mir396b-3p	0.550792	1.79099	9.23029
mir396b-5p	94.0853	579.507	1050.65
mir397a	0	0.871293	0.961488
mir397b	0	0.871293	0.961488
mir398a-3p	33.7986	355.439	135.89
mir398a-5p	1.15166	9.05177	21.8578
mir398b-3p	33.7986	355.439	135.89
mir398b-5p	1.2518	22.218	15.5761
mir398c-3p	33.7986	355.439	135.89
mir398c-5p	1.2518	22.218	15.5761
mir399a	6.10879	9.68103	13.0121
mir399b	6.10879	9.68103	13.9095
mir399c-3p	6.10879	9.68103	13.9095
mir399d	6.10879	9.68103	13.0121
mir399e	1.55223	2.03302	4.35875
mir399f	6.10879	9.68103	13.0121
mir400	0	0	0.83329
mir401	0	0.677672	0.76919
mir402	0	1.11332	1.15379
mir403-3p	106.253	357.182	806.945
mir403-5p	0	1.06491	2.75627
mir408-3p	1.05151	9.77784	13.5249
mir408-5p	0	0	0.705091
mir447a-2-3p	7.11023	12.1981	52.8177
mir447a-3p	0	0	0.76919
mir447b	0	0	0.76919
mir447c-3p	0	0	0.76919
mir472-3p	1.30187	9.19698	30.1907
mir472-5p	0.701008	0	2.43577
mir5640	1.95281	3.7756	4.99974
mir5642a	0	0.629267	0
mir5642b	0	0.629267	0
mir5653	0	0	2.43577
mir5654-5p	0	0.484052	1.60248
mir5663-5p	0	0.532457	1.53838
mir773a	0	1.79099	5.51253
mir773b-3p	0	1.79099	5.51253
mir775	0	7.35758	24.4218
mir779-2	0.650936	2.22664	5.83303
mir780-2	0	0	8.46109
mir781a	0.50072	1.35534	5.44843
mir781b	0.50072	1.35534	5.44843
mir8121	0	0.484052	1.21788
mir8166	0	0	4.67924
mir8175	1.15166	4.16284	6.79452
mir8183	0	0	2.75627
mir822-5p	0	1.01651	3.71775
mir824-3p	3.00432	10.4555	20.7681
mir824-5p	0	2.37185	7.37141
mir825	0.701008	3.58198	4.35875
mir827	26.1376	293.916	74.5474
mir830-5p	0	0	1.15379
mir838	0	0.629267	1.92298
mir839-5p	0	0	3.20496
mir840-3p	0	0	10.0636
mir840-5p	0	0	1.98708
mir842	0	0	5.51253
mir843	0	6.97034	14.9992
mir844-3p	0	0.919698	1.60248
mir846-3p	3.80547	5.51819	34.5495
mir846-5p	0.550792	1.21013	4.16645
mir847	0	0	0.83329
mir850	0	0	1.85888
mir858a	1.10158	12.5369	72.6244
mir858b	1.10158	12.5369	71.9193
mir860	1.05151	1.79099	0.705091
mir861-3p	1.15166	1.93621	1.41018

## Sheet: miRNA identified from 2013 FD 
Supporting Information Table S4
miRNA identified in 2013 field datasets and normalized reads abundant
miRNA	Deh	Mun	Chit
mir156a-3p	0	0.419111	1.14024
mir156a-5p	21.4755	75.3351	191.795
mir156b-3p	0.791393	7.19473	17.8079
mir156b-5p	21.4755	75.3351	191.795
mir156c-3p	0	0.419111	1.14024
mir156c-5p	21.4755	75.3351	191.795
mir156d-3p	0	0	2.41463
mir156d-5p	21.4755	75.3351	191.795
mir156e	21.4755	75.3351	191.795
mir156f-5p	21.4755	75.3351	191.795
mir156g	20.4323	65.8003	170.365
mir156h	14.4969	30.5252	63.8199
mir156i	16.5113	40.3743	97.1551
mir156j	24.4253	71.4234	180.426
mir157a-3p	0.503614	2.93377	3.99084
mir157a-5p	21.5834	64.9272	160.942
mir157b-3p	0.503614	2.93377	3.99084
mir157b-5p	21.5834	64.9272	160.942
mir157c-3p	0	0	0.368901
mir157c-5p	21.5834	64.9272	160.942
mir157d	15.4681	31.5381	65.6309
mir158a-3p	1136.01	15.1928	2501.05
mir158a-5p	0.467641	0	1.64329
mir158b	1124.35	15.1928	2453.7
mir159a	2675.74	3283.03	13163.5
mir159b-3p	2678.97	3299.97	13222.7
mir159b-5p	0	0	0
mir159c	2655.95	3248.8	13002.1
mir160a-3p	0	0.349259	0.771339
mir160a-5p	3.1296	12.2939	12.7439
mir160b	3.1296	12.2939	12.7439
mir160c-3p	0	0	1.375
mir160c-5p	3.1296	12.2939	12.7439
mir161-1	87.7367	416.351	1603.68
mir161-2	1.76265	0.488962	2.01219
mir162a-3p	116.407	183.326	1066.93
mir162a-5p	0.359724	0	3.85669
mir162b-3p	116.407	183.326	1066.93
mir162b-5p	0.359724	0	3.85669
mir163	94.5355	186.085	473.636
mir164a	3.45335	15.2277	27.6676
mir164b-3p	0	0	1.1067
mir164b-5p	3.45335	15.2277	27.6676
mir164c-3p	0.755421	2.93377	2.28048
mir164c-5p	3.45335	15.2277	27.6676
mir165a-3p	485.016	1144.73	2952.89
mir165a-5p	4.78433	21.3746	28.8414
mir165b	485.016	1144.73	2952.89
mir166a-3p	491.203	1167.64	3022.21
mir166a-5p	5.46781	26.404	34.2407
mir166b-3p	491.203	1167.64	3022.21
mir166b-5p	5.46781	26.404	34.2407
mir166c	491.203	1167.64	3022.21
mir166d	491.203	1167.64	3022.21
mir166e-3p	491.203	1167.64	3022.21
mir166e-5p	4.78433	22.3176	31.9603
mir166f	491.203	1167.64	3022.21
mir166g	491.203	1167.64	3022.21
mir167a-3p	19.8927	15.0531	106.646
mir167a-5p	91.8376	110.331	299.179
mir167b	91.8376	110.331	299.179
mir167c-3p	0	0	0.670729
mir167c-5p	42.4474	63.4254	148.801
mir167d	91.8376	110.331	299.179
mir168a-3p	15.1444	38.7677	108.49
mir168a-5p	42.9511	149.064	252.261
mir168b-3p	13.8494	31.8175	99.9387
mir168b-5p	42.9511	149.064	252.261
mir169f-3p	0	44.0066	41.9877
mir170-3p	0.575559	1.92092	5.86888
mir170-5p	0	0.663592	3.68901
mir171a-3p	0.575559	1.92092	5.86888
mir171a-5p	0	0.663592	3.68901
mir171b-3p	0.791393	1.22241	2.31402
mir171b-5p	0	0.384185	0.335365
mir171c-3p	0.791393	1.22241	2.31402
mir171c-5p	0	0.384185	0.335365
mir172a	69.6786	43.5875	186.899
mir172b-3p	69.6786	43.5875	186.899
mir172b-5p	2.80585	2.58451	31.1554
mir172c	69.6786	43.2033	185.792
mir172d-3p	69.6786	43.2033	185.792
mir172e-3p	69.6786	43.2033	185.323
mir172e-5p	2.80585	2.58451	31.1554
mir173-3p	0.611531	0	0.905485
mir173-5p	5.46781	3.28303	23.6767
mir1888a	0	0	0
mir1888b	0	0	0
mir319a	265.692	385.337	1133.97
mir319b	265.692	385.337	1133.97
mir319c	317.996	436.189	1349.51
mir390a-3p	2.37418	4.19111	17.942
mir390a-5p	7.80601	14.4244	31.3901
mir390b-3p	2.37418	4.19111	17.942
mir390b-5p	7.80601	14.4244	31.3901
mir391-3p	4.42461	11.6303	27.2651
mir391-5p	14.4609	5.76277	18.0091
mir3932b-5p	0	0	0.503047
mir393a-3p	3.84905	4.26096	10.5305
mir393b-3p	3.84905	4.26096	10.5305
mir394a	3.27349	6.18188	17.0365
mir394b-5p	3.27349	6.18188	17.0365
mir395a	0	4.12125	4.29267
mir395b	0	4.12125	4.29267
mir395c	0	4.12125	4.29267
mir395d	0	4.12125	4.29267
mir395e	0	4.12125	4.29267
mir395f	0	4.12125	4.29267
mir396a-3p	64.8942	158.389	486.715
mir396a-5p	425.841	352.193	1080.04
mir396b-3p	28.2383	57.9071	141.993
mir396b-5p	425.841	352.751	1082.22
mir397a	0	0	0
mir397b	0	0	0
mir398a-3p	43.5266	31.9222	149.137
mir398a-5p	3.7771	3.77199	12.5426
mir398b-3p	43.5266	31.9222	148.634
mir398b-5p	122.99	117.735	183.512
mir398c-3p	43.5266	31.9222	148.634
mir398c-5p	122.99	117.735	183.512
mir399a	1.0432	3.28303	2.34755
mir399b	1.0432	3.28303	2.34755
mir399c-3p	1.0432	3.28303	2.34755
mir399d	1.0432	2.93377	2.01219
mir399f	1.0432	2.93377	2.01219
mir400	0	0	0
mir402	0	1.57166	1.07317
mir403-3p	75.1104	71.9473	185.39
mir403-5p	2.26626	2.20033	8.11582
mir408-3p	4.06488	4.47051	32.2956
mir408-5p	2.15834	1.11763	31.1554
mir4243	0	0.349259	0.335365
mir447a-2-3p	6.94268	4.81977	26.8627
mir447a-3p	2.15834	4.0514	31.256
mir447b	2.15834	4.0514	31.256
mir447c-3p	2.15834	4.0514	26.2591
mir472-3p	0.611531	4.92455	12.1067
mir472-5p	0	0.698518	2.54877
mir5012	0	0	0.402438
mir5020c	0	0	0
mir5026	0	0.628666	0.704266
mir5634	0	0.349259	0
mir5635a	0	0	0.503047
mir5635b	0	0	0.503047
mir5635c	0	0	0.503047
mir5635d	0	0	0.503047
mir5639-5p	0	0.523888	0
mir5642a	4.35266	20.257	31.4572
mir5642b	4.35266	20.257	31.4572
mir5643a	0	0.733443	1.1067
mir5643b	0	0.733443	1.1067
mir5645c	0	0	0
mir5653	0	0	3.35365
mir5654-3p	1.51084	2.65437	8.38412
mir5654-5p	0	0	1.30792
mir5663-5p	0.359724	0	2.44816
mir5995b	0	0	0
mir5996	0	0	0
mir773a	0.359724	0.523888	4.9634
mir773b-3p	0.359724	0.523888	4.9634
mir775	4.13683	5.58814	31.256
mir779-2	0.611531	1.15255	1.4756
mir781a	0	0.558814	2.41463
mir781b	0	0.558814	2.41463
mir8175	4.78433	3.24811	10.4634
mir8183	0	0	38.2986
mir822-3p	0	0	0
mir822-5p	1.22306	2.34003	6.439
mir823	0	0.523888	3.9573
mir824-3p	1.15112	5.34366	7.4451
mir824-5p	0	2.40989	1.50914
mir825	1.51084	1.15255	3.38718
mir826a	0	0	0
mir827	56.2249	11.9796	13.7835
mir833a-5p	0	0	0
mir833b	0	0	0.368901
mir838	0	0	0
mir839-5p	0	0	0.469511
mir840-3p	0	0	7.5457
mir840-5p	0	0	1.00609
mir841a-5p	0	0	0
mir842	0	0.454036	4.92986
mir843	1.29501	14.2498	32.4298
mir844-3p	0.539586	0	0.503047
mir845a	0	0	0
mir845b	0	0	0
mir846-3p	23.8137	6.49621	47.6553
mir846-5p	2.44612	1.0827	8.01522
mir847	0	0.454036	1.50914
mir848	0	0	0.871948
mir850	0	0	0
mir857	0	0	0
mir858a	49.9297	62.7618	127.204
mir858b	49.9297	62.4125	125.125
mir861-3p	0	0	0.435974
mir863-5p	0	0	0
mir866-3p	0	0	0
mir866-5p	0	0	0.57012

## Sheet: miRNA identified from GH plants
Supporting Information Table S4
miRNA identified in GH datasets and normalized reads abundant
miRNAs	Deh	Mun	Chit	Col0
mir156a-3p	1.04239	2.58704	2.79815	0.811805
mir156a-5p	23.6818	72.8386	80.3832	90.4281
mir156b-3p	7.29672	5.75393	16.0682	2.47071
mir156b-5p	23.6818	72.8386	80.3832	90.4281
mir156c-3p	1.04239	2.58704	2.79815	0.811805
mir156c-5p	23.6818	72.8386	80.3832	90.4281
mir156d-3p	0	0	0.720736	0
mir156d-5p	23.6818	72.8386	80.3832	90.4281
mir156e	23.6818	72.8386	80.3832	90.4281
mir156f-5p	23.6818	72.8386	80.3832	90.4281
mir156g	23.1606	69.2256	72.4975	83.7218
mir156h	28.2422	80.4659	56.5142	60.6383
mir156i	27.9816	81.804	60.2026	68.0505
mir156j	33.617	99.0212	85.7675	104.441
mir157a-3p	1.36814	3.79135	4.19723	4.02373
mir157a-5p	32.8678	95.2744	79.9593	100.487
mir157b-3p	1.36814	3.79135	4.19723	4.02373
mir157b-5p	32.8678	95.2744	79.9593	100.487
mir157c-3p	2.80142	13.8719	10.5567	9.91814
mir157c-5p	32.8678	95.2744	79.9593	100.487
mir157d	31.0437	90.2342	61.3897	67.0269
mir158a-3p	728.695	263.075	1262.52	1949.39
mir158a-5p	6.25433	4.46041	1.56866	8.6122
mir158b	701.919	256.518	1242.51	1840.04
mir159a	1810.11	3822.31	3608.51	2051.64
mir159b-3p	1825.71	3839.66	3617.97	2059.13
mir159b-5p	0.325747	0	0	0
mir159c	1793.92	3779.04	3563.83	2028.28
mir160a-3p	0	0.713666	0.805528	0
mir160a-5p	9.96785	12.9798	10.6838	7.65921
mir160b	9.96785	12.9798	10.6838	7.65921
mir160c-3p	1.75903	2.23021	2.2894	0.917693
mir160c-5p	9.96785	12.9798	10.6838	7.65921
mir161-1	339.851	523.519	226.523	391.855
mir161-2	0	2.45323	1.27189	1.58831
mir162a-3p	479.108	327.35	385.466	289.744
mir162a-5p	2.08478	0.446041	2.67096	0.776509
mir162b-3p	479.108	327.35	385.466	289.744
mir162b-5p	2.08478	0.446041	2.67096	0.776509
mir163	202.354	64.3638	319.244	332.699
mir164a	5.43997	11.7755	10.2175	13.2007
mir164b-3p	0	0	0	0.423551
mir164b-5p	5.43997	11.7755	10.2175	13.2007
mir164c-3p	0.423471	8.96543	17.5944	7.12977
mir164c-5p	5.43997	11.7755	10.2175	13.2007
mir165a-3p	611.101	911.441	925.552	466.188
mir165a-5p	22.3136	37.2891	21.7069	15.3537
mir165b	611.101	911.441	925.552	466.188
mir166a-3p	621.85	929.416	946.835	472.365
mir166a-5p	26.6135	46.4775	26.6672	17.9656
mir166b-3p	621.85	929.416	946.835	472.365
mir166b-5p	26.6135	46.4775	26.6672	17.9656
mir166c	621.85	929.416	946.835	472.365
mir166d	621.85	929.416	946.835	472.365
mir166e-3p	621.85	929.416	946.835	472.365
mir166e-5p	22.3136	37.2891	21.7069	15.9184
mir166f	621.85	929.416	946.835	472.365
mir166g	621.85	929.416	946.835	472.365
mir167a-3p	33.389	24.7107	78.3482	35.0488
mir167a-5p	70.8499	100.672	133.463	115.347
mir167b	70.8499	100.672	133.463	115.347
mir167c-3p	5.1468	2.98848	2.2046	0.564734
mir167c-5p	29.4149	52.5883	61.0082	65.368
mir167d	71.3059	101.43	134.014	115.347
mir168a-3p	24.203	64.23	48.0773	33.5664
mir168a-5p	32.0535	70.1623	70.1233	53.5086
mir168b-3p	29.5126	72.2141	53.4616	34.2017
mir168b-5p	32.0535	70.1623	70.1233	53.5086
mir169f-3p	16.7434	7.44889	2.07741	13.8007
mir170-3p	1.72646	0.713666	2.71336	1.65891
mir170-5p	1.36814	0.75827	2.03502	1.09417
mir171a-3p	1.72646	0.713666	2.71336	1.65891
mir171a-5p	1.36814	0.75827	2.03502	1.09417
mir171b-3p	2.4431	4.54962	1.95023	1.94127
mir171b-5p	0.618919	0.624458	0	0.352959
mir171c-3p	2.4431	4.54962	1.95023	1.94127
mir171c-5p	0.618919	0.624458	0	0.352959
mir172a	12.4761	33.4531	65.7989	50.5437
mir172b-3p	12.4761	33.4531	65.7989	50.5437
mir172b-5p	5.21195	5.62012	13.058	8.40042
mir172c	11.6292	33.4531	64.739	50.5437
mir172d-3p	11.6292	33.4531	64.739	50.5437
mir172e-3p	11.6292	33.4531	64.739	50.5437
mir172e-5p	5.21195	5.62012	13.058	8.40042
mir173-3p	2.76885	3.83596	2.2046	2.25894
mir173-5p	11.1405	13.8719	26.2009	8.36512
mir1888a	0	0	0	0.352959
mir1888b	0	0	0	0.352959
mir319a	130.885	287.295	277.356	190.598
mir319b	130.885	287.295	277.356	190.598
mir319c	149.485	340.731	342.943	215.128
mir390a-3p	6.87325	5.48631	7.03777	3.81196
mir390a-5p	11.6617	15.0762	12.9308	12.3536
mir390b-3p	6.87325	5.48631	7.03777	3.81196
mir390b-5p	11.6617	15.0762	12.9308	12.3536
mir391-3p	5.1468	6.86904	27.176	26.8602
mir391-5p	3.64836	3.83596	14.5419	2.50601
mir3932b-5p	12.3132	2.23021	29.5926	3.70607
mir393a-3p	6.9384	22.1683	14.0755	66.0033
mir393b-3p	6.9384	22.1683	14.0755	66.0033
mir394a	3.81124	8.6532	6.99538	7.34154
mir394b-5p	3.81124	8.6532	6.99538	7.34154
mir395a	1.85676	9.63449	0	1.30595
mir395b	1.85676	9.63449	0	1.30595
mir395c	1.85676	9.63449	0	1.30595
mir395d	1.85676	9.63449	0	1.30595
mir395e	1.85676	9.63449	0	1.30595
mir395f	1.85676	9.63449	0	1.30595
mir396a-3p	154.567	351.124	269.979	272.131
mir396a-5p	839.058	1395.89	827.235	656.186
mir396b-3p	42.6077	104.24	79.7473	113.9
mir396b-5p	841.827	1396.82	827.701	657.28
mir397a	2.73627	0.624458	1.65345	0.670622
mir397b	2.73627	0.624458	1.65345	0.670622
mir398a-3p	1064.77	847.925	495.697	464.635
mir398a-5p	3.97411	1.47194	52.3593	1.27065
mir398b-3p	1064.34	847.077	494.128	464.176
mir398b-5p	1488.27	1427.38	1428.92	692.999
mir398c-3p	1064.34	847.077	494.128	464.176
mir398c-5p	1488.27	1427.38	1428.92	692.999
mir399a	0.423471	0.490646	0	0.494142
mir399b	0.423471	0.490646	0	0.494142
mir399c-3p	0.423471	0.490646	0	0.494142
mir399d	0.423471	0.490646	0	0.494142
mir399f	0.423471	0.490646	0	0.494142
mir400	0	0	0	0.423551
mir402	0.358321	2.58704	0	0.352959
mir403-3p	157.14	338.144	244.541	191.515
mir403-5p	7.94822	12.2661	13.482	6.0003
mir408-3p	113.36	114.276	110.866	113.017
mir408-5p	65.9637	46.7005	69.5722	48.3554
mir447a-2-3p	6.28691	5.57552	13.9484	3.3884
mir447a-3p	9.44665	3.96977	8.43685	2.5413
mir447b	9.44665	3.96977	8.43685	2.5413
mir447c-3p	8.01337	3.52373	6.99538	2.5413
mir472-3p	1.30299	0.802875	0.720736	0.494142
mir472-5p	0.586344	0.981291	0.890321	1.80009
mir5012	0	0	0.593547	0
mir5020c	0	0.713666	0.763132	0
mir5026	14.3003	39.207	19.2055	112.912
mir5639-5p	0	0.579854	0	0
mir5642a	5.47254	36.0401	17.976	26.2601
mir5642b	5.47254	36.0401	17.976	26.2601
mir5643a	0.325747	0	0	0
mir5643b	0.325747	0	0	0
mir5645c	0	0	0	0.352959
mir5653	0.97724	0.624458	0.508755	1.94127
mir5654-3p	7.91564	6.33379	3.47649	1.97657
mir5654-5p	0.48862	1.56114	0	0.388255
mir5663-5p	2.4431	0.981291	2.62857	1.30595
mir5995b	0	0	0	0.458846
mir5996	1.20526	0.53525	1.48387	0.352959
mir773a	3.22489	2.00719	0.932717	0.352959
mir773b-3p	3.22489	2.00719	0.932717	0.352959
mir775	6.25433	10.705	11.0654	2.6119
mir779-2	0	1.29352	0.890321	0.917693
mir781a	1.9219	2.85466	3.09492	0.952989
mir781b	1.9219	2.85466	3.09492	0.952989
mir8175	1.10754	2.89927	4.57879	2.01187
mir8183	0	0.802875	41.9299	0.458846
mir822-3p	0.390896	0	0	0
mir822-5p	3.06202	2.1856	4.11243	1.65891
mir823	1.27041	1.69496	1.18709	1.83539
mir824-3p	2.01963	3.92516	6.02026	2.82367
mir824-5p	0	2.63164	1.22949	0.847101
mir825	1.10754	1.51654	1.18709	1.09417
mir826a	0	0	3.09492	0
mir827	5.57027	11.9985	9.32717	2.15305
mir833a-5p	0	0	0	0.458846
mir838	0.716643	0.669062	0.423962	0
mir840-3p	0	0	0.551151	0.741214
mir840-5p	0	0	0	1.16476
mir841a-5p	0	0	0	0.458846
mir842	0	1.47194	1.1447	0
mir843	8.24139	1.24892	19.0783	0
mir844-3p	0.423471	1.1151	0.890321	0.388255
mir845a	0	0	0	2.01187
mir845b	2.01963	1.15971	0	0
mir846-3p	25.8969	37.3337	47.187	8.40042
mir846-5p	8.95803	13.4705	9.79353	3.60018
mir847	2.28023	0.802875	1.27189	0.670622
mir848	2.5734	1.42733	0.508755	0.847101
mir850	0.618919	0	0	0
mir857	0	0.936687	0	0.352959
mir858a	0.423471	8.43018	1.39908	1.55302
mir858b	0.423471	8.43018	1.39908	1.55302
mir861-3p	1.62873	1.20431	0.551151	0
mir863-5p	1.59616	0	4.28202	1.34124
mir866-3p	0	0	0	3.4237

## Sheet: Sheet1
Deh
