# Supplementary material for: Modulation of miRNA expression in natural populations of A. thaliana along a wide altitudinal gradient of Indian Himalayas
Source: Sci Rep. 2019 Jan 24;9:441. doi: 10.1038/s41598-018-37465-y (PMC6345966; doi:10.1038/s41598-018-37465-y)
Supplement: Supplementary file 6 — Supporting Information Table S5 [file 41598_2018_37465_MOESM6_ESM.xlsx]

## Sheet: Jaccard Index
Supporting Information Table S5
Jaccard Similarity Index in different comprasions
	Deh_FD	Mun_FD	Chit_FD	Deh_GH	Mun_GH	Chit_GH
Deh_FD	1
Mun_FD	0.38(0.32-0.37)	1
Chit_FD	0.36(0.36-0.37)	0.40(0.42-0.47)	1
Deh_GH	0.36 (0.28-0.37)	0.38(0.34-0.39)	0.41(0.42-0.43)	1
Mun_GH	0.37(0.37-0.39)	0.40(0.42-0.47)	0.41 (0.43-0.45)	0.42 (0.37-0.39)	1
Chit_GH	0.37(0.36-0.50)	0.36(0.32-0.38)	0.39 (0.38-0.42)	0.39(0.38-0.42)	0.41(0.34-0.43)	1
