# Supplementary material for: Modulation of miRNA expression in natural populations of A. thaliana along a wide altitudinal gradient of Indian Himalayas
Source: Sci Rep. 2019 Jan 24;9:441. doi: 10.1038/s41598-018-37465-y (PMC6345966; doi:10.1038/s41598-018-37465-y)
Supplement: Supplementary file 7 — Supporting Information Table S6 [file 41598_2018_37465_MOESM7_ESM.xlsx]

## Sheet: Mun FD vs Deh FD
Supporting Information Table S6
Differentially expressed miRNAs between Mun FD and Deh FD					Differentially expressed miRNA families between Mun FD and Deh FD
miRNAs family	log2 fold	p value			miRNAs family	log2 fold	p value
mir156a-3p	5.38926	0.00295149			mir156	1.75399	3.23151e-206
mir156a-5p	1.81063	8.65857e-183			mir157	1.61938	2.33159e-142
mir156b-3p	3.18447	8.26835e-32			mir158	-6.22504	0
mir156b-5p	1.81063	8.65857e-183			mir160	2.01431	1.4446e-35
mir156c-3p	5.38926	0.00295149			mir161	2.21955	0
mir156c-5p	1.81063	8.65857e-183			mir164	2.10941	1.50514e-53
mir156d-5p	1.81063	8.65857e-183			mir165	1.25143	0
mir156e	1.81063	8.65857e-183			mir166	1.26663	0
mir156f-5p	1.81063	8.65857e-183			mir168	1.68043	0
mir156g	1.68724	8.14113e-146			mir169	16.9005	2.26442e-266
mir156h	1.07426	1.6894e-35			mir170	2.16686	1.77574e-08
mir156i	1.28998	1.13929e-61			mir171	1.39598	7.97925e-07
mir156j	1.54802	6.97698e-141			mir395	13.4839	1.34425e-25
mir157a-3p	2.54237	3.84115e-11			mir399	1.9196	5.48833e-11
mir157a-5p	1.5889	8.83519e-133			mir402	12.0931	3.30446e-10
mir157b-3p	2.54237	3.84115e-11			mir4243	9.92319	0.00790941
mir157b-5p	1.5889	8.83519e-133			mir472	3.20086	4.10102e-25
mir157c-5p	1.5889	8.83519e-133			mir5026	10.7712	0.000162745
mir157d	1.02779	3.27629e-34			mir5634	9.92319	0.00790941
mir158a-3p	-6.22445	0			mir5639	10.5082	0.000698228
mir158a-5p	-5.54733	0.00123736			mir5642	2.21845	4.29317e-63
mir158b	-6.20957	0			mir5643	10.9936	3.79332e-05
mir160a-3p	5.12622	0.00779294			mir5663	-10.0084	0.00588885
mir160a-5p	1.97389	8.59921e-34			mir781	10.6013	0.000429702
mir160b	1.97389	8.59921e-34			mir823	10.5082	0.000698228
mir160c-5p	1.97389	8.59921e-34			mir824	2.75182	2.17345e-30
mir161-1	2.24655	0			mir827	-2.23063	2.97376e-178
mir161-2	-1.84995	3.54293e-05			mir842	10.3017	0.00184356
mir162a-5p	-5.16882	0.00580043			mir843	3.45991	4.67201e-66
mir162b-5p	-5.16882	0.00580043			mir844	-10.5933	0.000448501
mir164a	2.14063	9.11163e-46			mir846	-1.7928	2.0271e-64
mir164b-5p	2.14063	9.11163e-46			mir847	10.3017	0.00184356
mir164c-3p	1.95741	1.54534e-08
mir164c-5p	2.14063	9.11163e-46
mir165a-3p	1.2389	0
mir165a-5p	2.15951	1.39604e-64
mir165b	1.2389	0
mir166a-3p	1.24921	0
mir166a-5p	2.27172	3.66612e-84
mir166b-3p	1.24921	0
mir166b-5p	2.27172	3.66612e-84
mir166c	1.24921	0
mir166d	1.24921	0
mir166e-3p	1.24921	0
mir166e-5p	2.22179	1.49224e-69
mir166f	1.24921	0
mir166g	1.24921	0
mir168a-3p	1.35607	9.94709e-64
mir168a-5p	1.79516	0
mir168b-3p	1.2	8.76483e-44
mir168b-5p	1.79516	0
mir169f-3p	12.1035	2.23103e-266
mir170-3p	1.73876	3.92507e-05
mir170-5p	6.05222	9.86807e-05
mir171a-3p	1.73876	3.92507e-05
mir171a-5p	6.05222	9.86807e-05
mir171b-5p	5.26373	0.00479592
mir171c-5p	5.26373	0.00479592
mir173-3p	-5.93435	0.000157718
mir391-3p	1.39427	2.08832e-20
mir391-5p	-1.32732	8.65407e-24
mir395a	8.68694	1.32443e-25
mir395b	8.68694	1.32443e-25
mir395c	8.68694	1.32443e-25
mir395d	8.68694	1.32443e-25
mir395e	8.68694	1.32443e-25
mir395f	8.68694	1.32443e-25
mir396a-3p	1.28731	4.33649e-239
mir396b-3p	1.03608	5.27794e-63
mir399a	1.65401	8.9208e-08
mir399b	1.65401	8.9208e-08
mir399c-3p	1.65401	8.9208e-08
mir399c-5p	6.05222	9.86807e-05
mir399d	1.49174	3.41214e-06
mir399f	1.49174	3.41214e-06
mir402	7.29615	3.25575e-10
mir4243	5.12622	0.00779294
mir472-3p	3.00949	4.4767e-21
mir472-5p	6.12622	6.07299e-05
mir5026	5.97422	0.000160347
mir5634	5.12622	0.00779294
mir5639-5p	5.71119	0.000687942
mir5642a	2.21845	4.29317e-63
mir5642b	2.21845	4.29317e-63
mir5643a	6.19661	3.73742e-05
mir5643b	6.19661	3.73742e-05
mir5663-5p	-5.16882	0.00580043
mir781a	5.8043	0.000423372
mir781b	5.8043	0.000423372
mir823	5.71119	0.000687942
mir824-3p	2.21479	3.7858e-17
mir824-5p	7.91282	2.83612e-15
mir827	-2.23063	2.97376e-178
mir842	5.50474	0.0018164
mir843	3.45991	4.67201e-66
mir844-3p	-5.75378	0.000441763
mir846-3p	-1.87412	7.49672e-62
mir846-5p	-1.17586	0.000568374
mir847	5.50474	0.0018164

## Sheet: Chit FD vs Mun FD
Supporting Information Table S6
Differentially expressed miRNAs between Chit FD and Mun FD					Differentially expressed miRNA families between Chit_FD and Mun FD
miRNAs family	log2 fold	p value			miRNAs family	log2 fold	p value
mir156a-3p	1.44393	0.00189175			mir156	1.73802	4.72449e-202
mir156a-5p	1.34817	0			mir157	1.60341	2.67809e-139
mir156b-3p	1.3075	3.20947e-30			mir158	-6.24101	0
mir156b-5p	1.34817	0			mir160	1.99834	6.24036e-35
mir156c-3p	1.44393	0.00189175			mir161	2.20357	0
mir156c-5p	1.34817	0			mir164	2.09344	1.28637e-52
mir156d-3p	7.91566	9.19115e-17			mir165	1.23546	0
mir156d-5p	1.34817	0			mir166	1.25066	0
mir156e	1.34817	0			mir168	1.66446	0
mir156f-5p	1.34817	0			mir169	16.8845	1.90425e-263
mir156g	1.37246	1.69706e-293			mir170	2.15089	2.41836e-08
mir156h	1.064	4.22157e-76			mir171	1.38001	1.12488e-06
mir156i	1.26685	1.0016e-149			mir395	13.4679	2.52548e-25
mir156j	1.33694	4.2634e-299			mir399	1.90363	8.57849e-11
mir157a-5p	1.30964	4.37291e-259			mir402	12.0771	4.20266e-10
mir157b-5p	1.30964	4.37291e-259			mir4243	9.90722	0.00834318
mir157c-3p	5.20516	0.00115411			mir472	3.18489	8.84816e-25
mir157c-5p	1.30964	4.37291e-259			mir5026	10.7552	0.00017917
mir157d	1.05728	1.91777e-77			mir5634	9.90722	0.00834318
mir158a-3p	7.36301	0			mir5639	10.4922	0.000756467
mir158a-5p	7.36044	6.91726e-12			mir5642	2.20248	4.95059e-62
mir158b	7.33543	0			mir5643	10.9776	4.24364e-05
mir159a	2.00345	0			mir5663	-10.0243	0.00556108
mir159b-3p	2.00249	0			mir781	10.5853	0.000468038
mir159c	2.00076	0			mir823	10.4922	0.000756467
mir160c-3p	7.10328	3.50826e-10			mir824	2.73585	5.99067e-30
mir161-1	1.94551	0			mir827	-2.2466	2.66469e-181
mir161-2	2.04097	2.29282e-07			mir842	10.2857	0.00197609
mir162a-3p	2.54098	0			mir843	3.44393	3.40774e-65
mir162a-5p	8.59122	7.90684e-26			mir844	-10.6093	0.00041157
mir162b-3p	2.54098	0			mir846	-1.80877	1.05032e-65
mir162b-5p	8.59122	7.90684e-26			mir847	10.2857	0.00197609
mir163	1.34781	0
mir164b-3p	6.79012	1.8111e-08
mir165a-3p	1.36712	0
mir165b	1.36712	0
mir166a-3p	1.372	0
mir166b-3p	1.372	0
mir166c	1.372	0
mir166d	1.372	0
mir166e-3p	1.372	0
mir166f	1.372	0
mir166g	1.372	0
mir167a-3p	2.8247	0
mir167a-5p	1.43917	0
mir167b	1.43917	0
mir167c-3p	6.06766	1.17444e-05
mir167c-5p	1.23025	1.86566e-218
mir167d	1.43917	0
mir168a-3p	1.48464	9.4804e-210
mir168b-3p	1.65122	1.90846e-223
mir170-3p	1.61129	2.81911e-14
mir170-5p	2.47487	7.07051e-15
mir171a-3p	1.61129	2.81911e-14
mir171a-5p	2.47487	7.07051e-15
mir172a	2.10027	0
mir172b-3p	2.10027	0
mir172b-5p	3.59152	3.94877e-153
mir172c	2.10447	0
mir172d-3p	2.10447	0
mir172e-3p	2.10082	0
mir172e-5p	3.59152	3.94877e-153
mir173-3p	6.50062	3.54776e-07
mir173-5p	2.85037	1.56612e-98
mir319a	1.55719	0
mir319b	1.55719	0
mir319c	1.62941	0
mir390a-3p	2.09794	1.5288e-55
mir390a-5p	1.1218	1.62707e-41
mir390b-3p	2.09794	1.5288e-55
mir390b-5p	1.1218	1.62707e-41
mir391-3p	1.22917	1.6736e-41
mir391-5p	1.64389	1.45344e-41
mir3932b-5p	5.65262	0.000147545
mir393a-3p	1.30532	1.73643e-18
mir393b-3p	1.30532	1.73643e-18
mir394a	1.46251	8.45258e-34
mir394b-5p	1.46251	8.45258e-34
mir396a-3p	1.61961	0
mir396a-5p	1.61665	0
mir396b-3p	1.29401	7.95696e-225
mir396b-5p	1.61727	0
mir398a-3p	2.224	0
mir398a-5p	1.73344	1.75416e-31
mir398b-3p	2.21913	0
mir398c-3p	2.21913	0
mir403-3p	1.36555	0
mir403-5p	1.88302	4.28323e-23
mir408-3p	2.85283	8.77233e-134
mir408-5p	4.80097	2.43059e-176
mir447a-2-3p	2.47857	4.41469e-98
mir447a-3p	2.94764	3.86135e-133
mir447b	2.94764	3.86135e-133
mir447c-3p	2.69632	7.25775e-104
mir472-3p	1.29774	7.50883e-21
mir472-5p	1.86743	3.43324e-08
mir5012	5.33069	0.000687543
mir5634	-5.12622	0.00125043
mir5635a	5.65262	0.000147545
mir5635b	5.65262	0.000147545
mir5635c	5.65262	0.000147545
mir5635d	5.65262	0.000147545
mir5639-5p	-5.71119	7.73719e-05
mir5653	8.38959	1.13614e-22
mir5654-3p	1.65929	1.81872e-20
mir5654-5p	7.03113	9.38569e-10
mir5662	5.55309	0.000245914
mir5663-5p	7.93556	5.64866e-17
mir773a	3.244	2.9795e-24
mir773b-3p	3.244	2.9795e-24
mir775	2.48369	4.90341e-114
mir781a	2.11136	7.45075e-09
mir781b	2.11136	7.45075e-09
mir8175	1.68768	1.11387e-25
mir8183	11.9031	1.81913e-240
mir822-5p	1.46031	9.91256e-14
mir823	2.91719	3.34861e-18
mir825	1.55525	1.6951e-08
mir833b	5.20516	0.00115411
mir839-5p	5.55309	0.000245914
mir840-3p	9.55951	6.57693e-49
mir840-5p	6.65262	7.99796e-08
mir842	3.44067	4.69086e-25
mir843	1.18638	1.51224e-46
mir844-3p	5.65262	0.000147545
mir846-3p	2.87497	9.60383e-198
mir846-5p	2.8881	6.43572e-35
mir847	1.73285	5.16388e-05
mir848	6.44617	5.83597e-07
mir858a	1.01918	5.76578e-140
mir858b	1.00346	2.31281e-134
mir861-3p	5.44617	0.000410707
mir866-5p	5.83319	5.33915e-05

## Sheet: Chit FD vs Deh FD
Supporting Information Table S6
Differentially expressed miRNAs between Chit FD and Deh FD					Differentially expressed miRNA families between Chit_FD and Deh_FD
miRNAs family	log2 fold	p value			miRNAs family	log2 fold	p value
mir156a-3p	6.89176	6.78863e-08			mir156	3.08814	0
mir156a-5p	3.21737	0			mir157	2.90122	0
mir156b-3p	4.55054	3.02525e-99			mir158	1.14005	0
mir156b-5p	3.21737	0			mir159	2.30387	0
mir156c-3p	6.89176	6.78863e-08			mir160	2.25093	1.21419e-47
mir156c-5p	3.21737	0			mir161	4.16579	0
mir156d-3p	7.97422	6.6105e-16			mir162	3.19759	0
mir156d-5p	3.21737	0			mir163	2.32546	0
mir156e	3.21737	0			mir164	2.88396	3.55351e-125
mir156f-5p	3.21737	0			mir165	2.6065	0
mir156g	3.11827	0			mir166	2.62358	0
mir156h	2.19683	3.8072e-203			mir167	1.86383	0
mir156i	2.6154	0			mir168	2.6461	0
mir156j	2.94353	0			mir169	16.8333	2.72203e-254
mir157a-3p	3.04487	4.59882e-18			mir170	4.05427	5.35272e-49
mir157a-5p	2.9571	0			mir171	3.09447	2.92175e-50
mir157b-3p	3.04487	4.59882e-18			mir172	1.58956	0
mir157b-5p	2.9571	0			mir173	2.01624	4.28523e-69
mir157c-3p	5.26373	0.00479592			mir319	2.08516	0
mir157c-5p	2.9571	0			mir390	2.27738	3.87063e-158
mir157d	2.14364	3.19367e-203			mir391	1.26202	1.19812e-67
mir158a-3p	1.19712	0			mir393	1.45261	7.87274e-20
mir158a-5p	1.87168	4.87336e-05			mir3932	10.4502	0.000929884
mir158b	1.18443	0			mir394	2.38034	1.10437e-57
mir159a	2.3571	0			mir395	13.5433	1.20953e-26
mir159b-3p	2.36183	0			mir396	1.67588	0
mir159c	2.35	0			mir398	1.01999	0
mir160a-3p	6.32786	1.41551e-05			mir399	1.43379	9.61914e-06
mir160a-5p	2.08432	8.49698e-39			mir402	11.5433	3.35304e-07
mir160b	2.08432	8.49698e-39			mir403	1.32302	1.58313e-307
mir160c-3p	7.16185	2.26972e-09			mir408	3.35052	2.35369e-286
mir160c-5p	2.08432	8.49698e-39			mir4243	9.86524	0.0095735
mir161-1	4.25063	0			mir447	2.67552	1.25251e-218
mir162a-3p	3.25478	0			mir472	4.58348	5.84393e-79
mir162a-5p	3.48097	3.24154e-19			mir5012	10.1283	0.00376716
mir162b-3p	3.25478	0			mir5026	10.9356	5.66574e-05
mir162b-5p	3.48097	3.24154e-19			mir5635	10.4502	0.000929884
mir163	2.38341	0			mir5642	2.85403	1.14349e-125
mir164a	3.06069	2.00413e-121			mir5643	11.5877	2.10334e-07
mir164b-3p	6.84869	1.10309e-07			mir5653	13.1872	5.66823e-21
mir164b-5p	3.06069	2.00413e-121			mir5654	2.68206	3.81013e-37
mir164c-3p	1.65255	8.0599e-06			mir5662	10.3507	0.00148237
mir164c-5p	3.06069	2.00413e-121			mir5663	2.76735	3.43439e-10
mir165a-3p	2.66459	0			mir773	3.78698	6.97415e-25
mir165a-5p	2.65032	1.02279e-111			mir775	2.91815	3.09599e-127
mir165b	2.66459	0			mir779	1.27142	0.00623172
mir166a-3p	2.67978	0			mir781	12.7132	2.65627e-15
mir166a-5p	2.70524	4.86371e-135			mir8175	1.12957	8.70084e-14
mir166b-3p	2.67978	0			mir8183	16.7007	5.17565e-232
mir166b-5p	2.70524	4.86371e-135			mir822	2.39695	2.08019e-22
mir166c	2.67978	0			mir823	13.426	1.28208e-24
mir166d	2.67978	0			mir824	2.96015	2.11176e-37
mir166e-3p	2.67978	0			mir825	1.16535	3.66031e-05
mir166e-5p	2.79846	5.3381e-130			mir827	-2.02765	7.27831e-165
mir166f	2.67978	0			mir833	10.0027	0.00600541
mir166g	2.67978	0			mir839	10.3507	0.00148237
mir167a-3p	2.48108	0			mir840	14.5377	2.29767e-52
mir167a-5p	1.76242	0			mir842	13.743	1.71614e-30
mir167b	1.76242	0			mir843	4.6469	8.98687e-175
mir167c-3p	6.12622	6.07299e-05			mir846	1.08467	5.96135e-66
mir167c-5p	1.8682	0			mir847	12.0352	7.80838e-10
mir167d	1.76242	0			mir848	11.2437	5.50316e-06
mir168a-3p	2.89928	0			mir858	1.34979	2.1153e-208
mir168a-5p	2.61272	0			mir861	10.2437	0.00236312
mir168b-3p	2.90979	0			mir866	10.6308	0.000365908
mir168b-5p	2.61272	0
mir169f-3p	12.0943	1.08447e-264
mir170-3p	3.40862	1.82912e-28
mir170-5p	8.58566	6.43688e-24
mir171a-3p	3.40862	1.82912e-28
mir171a-5p	8.58566	6.43688e-24
mir171b-3p	1.6065	1.05856e-05
mir171b-5p	5.12622	0.00779294
mir171c-3p	1.6065	1.05856e-05
mir171c-5p	5.12622	0.00779294
mir172a	1.48204	0
mir172b-3p	1.48204	0
mir172b-5p	3.53154	1.6114e-151
mir172c	1.47347	0
mir172d-3p	1.47347	0
mir172e-3p	1.46982	0
mir172e-5p	3.53154	1.6114e-151
mir173-5p	2.173	6.57178e-75
mir319a	2.15212	0
mir319b	2.15212	0
mir319c	2.14392	0
mir390a-3p	2.97641	3.06622e-77
mir390a-5p	2.06622	1.4863e-93
mir390b-3p	2.97641	3.06622e-77
mir390b-5p	2.06622	1.4863e-93
mir391-3p	2.682	7.96943e-107
mir3932b-5p	5.71119	0.000687942
mir393a-3p	1.51056	1.58984e-21
mir393b-3p	1.51056	1.58984e-21
mir394a	2.4383	3.92211e-61
mir394b-5p	2.4383	3.92211e-61
mir395a	8.8043	1.0321e-27
mir395b	8.8043	1.0321e-27
mir395c	8.8043	1.0321e-27
mir395d	8.8043	1.0321e-27
mir395e	8.8043	1.0321e-27
mir395f	8.8043	1.0321e-27
mir396a-3p	2.96548	0
mir396a-5p	1.40126	0
mir396b-3p	2.38866	0
mir396b-5p	1.40417	0
mir398a-3p	1.83523	0
mir398a-5p	1.79005	7.78085e-32
mir398b-3p	1.83036	0
mir398c-3p	1.83036	0
mir399a	1.22871	0.000371778
mir399b	1.22871	0.000371778
mir399c-3p	1.22871	0.000371778
mir399c-5p	5.61165	0.00111785
mir399d	1.00631	0.0070688
mir399f	1.00631	0.0070688
mir402	6.8043	1.79243e-07
mir403-3p	1.36204	0
mir403-5p	1.89899	2.07199e-22
mir408-3p	3.04862	3.60894e-141
mir408-5p	3.91005	4.80136e-161
mir4243	5.12622	0.00779294
mir447a-2-3p	2.01061	1.1926e-77
mir447a-3p	3.9147	1.14398e-161
mir447b	3.9147	1.14398e-161
mir447c-3p	3.66338	8.23543e-131
mir472-3p	4.3658	1.55914e-66
mir472-5p	8.05222	9.48228e-17
mir5012	5.38926	0.00295149
mir5026	6.19661	3.73742e-05
mir5635a	5.71119	0.000687942
mir5635b	5.71119	0.000687942
mir5635c	5.71119	0.000687942
mir5635d	5.71119	0.000687942
mir5642a	2.91199	1.94123e-132
mir5642b	2.91199	1.94123e-132
mir5643a	6.84869	1.10309e-07
mir5643b	6.84869	1.10309e-07
mir5653	8.44815	8.26003e-22
mir5654-3p	2.53087	1.37795e-31
mir5654-5p	7.0897	5.99283e-09
mir5662	5.61165	0.00111785
mir5663-5p	2.8253	1.0326e-10
mir773a	3.84493	4.99459e-26
mir773b-3p	3.84493	4.99459e-26
mir775	2.9761	5.2434e-134
mir779-2	1.32937	0.00375477
mir781a	7.97422	6.6105e-16
mir781b	7.97422	6.6105e-16
mir8175	1.18753	3.07674e-15
mir8183	11.9616	1.68843e-241
mir822-5p	2.4549	1.02558e-23
mir823	8.68694	1.32443e-25
mir824-3p	2.75182	2.17345e-30
mir824-5p	7.29615	3.25575e-10
mir825	1.2233	1.21462e-05
mir827	-1.9697	3.13598e-154
mir833b	5.26373	0.00479592
mir839-5p	5.61165	0.00111785
mir840-3p	9.61808	3.65682e-48
mir840-5p	6.71119	4.73263e-07
mir842	9.00397	1.01844e-31
mir843	4.70485	1.68363e-182
mir846-3p	1.05941	4.99045e-56
mir846-5p	1.77081	2.48072e-20
mir847	7.29615	3.25575e-10
mir848	6.50474	3.2993e-06
mir858a	1.40774	4.79507e-228
mir858b	1.38396	6.92763e-219
mir861-3p	5.50474	0.0018164
mir866-5p	5.89176	0.000260551

## Sheet: Mun GH vs Deh GH
Supporting Information Table S6
Differentially expressed miRNA between Mun GH and Deh GH							Differentially expressed miRNA families between Mun GH and Deh GH
miRNAs family	log2 fold	p value					miRNAs family	log2 fold	p value
mir156a-3p	1.06814	0.00387791					mir156	1.37931	2.21172e-181
mir156a-5p	1.5382	1.08179e-134					mir157	1.61146	1.30767e-233
mir156b-5p	1.5382	1.08179e-134					mir158	-1.45791	0
mir156c-3p	1.06814	0.00387791					mir159	1.07269	0
mir156c-5p	1.5382	1.08179e-134					mir163	-1.65256	0
mir156d-5p	1.5382	1.08179e-134					mir164	1.82266	5.1689e-52
mir156e	1.5382	1.08179e-134					mir168	1.23315	7.73758e-207
mir156f-5p	1.5382	1.08179e-134					mir169	-1.16849	1.0998e-19
mir156g	1.5111	5.36608e-126					mir170	-1.07203	0.000842793
mir156h	1.28786	2.08805e-103					mir172	1.14341	6.79914e-49
mir156i	1.35886	7.84083e-117					mir319	1.19627	0
mir156j	1.40582	1.75647e-152					mir393	1.67582	1.49779e-49
mir157a-5p	1.32256	2.72729e-128					mir3932	-2.46496	3.15549e-36
mir157b-5p	1.32256	2.72729e-128					mir394	1.18298	5.415e-12
mir157c-3p	2.22192	2.6795e-42					mir395	2.37542	7.64569e-34
mir157c-5p	1.32256	2.72729e-128					mir397	-2.13154	1.58055e-07
mir157d	1.30445	3.41369e-117					mir402	2.85198	1.74286e-11
mir158a-3p	-2.17197	0					mir403	1.08581	0
mir158a-5p	1.82894	2.30548e-11					mir5020	11.0973	1.77791e-05
mir158b	-2.18004	0					mir5026	1.45507	4.52537e-71
mir161-1	1.73177	0					mir5639	10.7977	0.000138651
mir162a-5p	-2.06442	1.18918e-05					mir5642	2.71932	8.30991e-144
mir162b-5p	-2.06442	1.18918e-05					mir5643	-9.51236	0.0263076
mir163	-1.87042	0					mir5663	-1.31596	0.000510065
mir164c-3p	3.84045	1.15751e-32					mir5996	-1.17106	0.0427357
mir169f-3p	2.1055	3.39482e-21					mir779	11.9553	2.42395e-09
mir170-3p	-2.08714	8.63121e-06					mir8175	1.38833	1.42462e-05
mir171a-3p	-2.08714	8.63121e-06					mir8183	11.2672	4.52101e-06
mir171b-3p	2.03839	2.42638e-18					mir824	1.6989	1.90267e-15
mir171b-5p	5.96453	6.87503e-05					mir827	1.10704	9.21005e-15
mir171c-3p	2.03839	2.42638e-18					mir842	12.1417	1.56737e-10
mir171c-5p	5.96453	6.87503e-05					mir843	-2.72221	9.88555e-27
mir391-3p	-1.84839	8.09317e-45					mir844	1.39684	0.013142
mir391-5p	-1.42948	1.21319e-17					mir847	-1.50593	0.000196481
mir3932b-5p	-3.1863	6.39654e-82					mir850	-10.4384	0.000983624
mir395a	9.4518	2.07915e-47					mir857	11.4896	5.79727e-07
mir395b	9.4518	2.07915e-47					mir858	4.31523	3.71086e-48
mir395c	9.4518	2.07915e-47					mir863	-11.8051	1.71913e-08
mir395d	9.4518	2.07915e-47
mir395e	9.4518	2.07915e-47
mir395f	9.4518	2.07915e-47
mir398a-3p	1.37163	0
mir398a-5p	-5.00951	1.55822e-180
mir398b-3p	1.3745	0
mir398c-3p	1.3745	0
mir399a	5.74214	0.000270365
mir399b	5.74214	0.000270365
mir399c-3p	5.74214	0.000270365
mir399d	5.74214	0.000270365
mir399f	5.74214	0.000270365
mir402	7.3271	1.97626e-11
mir472-3p	1.53589	0.000757524
mir5012	-5.51111	0.00602317
mir5026	1.16534	8.57821e-43
mir5639-5p	6.24464	8.81581e-06
mir5654-3p	1.24562	1.12071e-09
mir5654-5p	6.06407	3.46687e-05
mir5663-5p	-1.25284	0.00291729
mir5996	-6.83303	2.81553e-06
mir773a	1.63785	1.7571e-05
mir773b-3p	1.63785	1.7571e-05
mir779-2	1.27056	0.00392711
mir8183	-5.58951	7.10259e-149
mir826a	-7.89357	2.6507e-12
mir827	1.22666	7.36537e-24
mir830-3p	5.74214	0.000270365
mir840-3p	-5.40419	0.00867779
mir842	-6.45864	5.22677e-05
mir843	-4.36035	4.30244e-63
mir845b	5.47911	0.00106322
mir848	2.26078	8.26981e-07
mir857	6.74214	7.30968e-08
mir858a	2.52797	1.50511e-23
mir858b	2.52797	1.50511e-23
mir861-3p	2.21242	6.15105e-07
mir863-5p	-8.36196	9.61607e-17

## Sheet: Chit GH vs Mun GH
Supporting Information Table S6
Differentially expressed miRNA between Chit GH and Mun GH				Differentially expressed miRNA families between Chit GH and Mun GH
miRNAs family	log2 fold	p value		miRNAs family	log2 fold	p value
mir156b-3p	1.37387	2.58527e-22		mir158	2.24029	0
mir156d-3p	6.1714	0.000309904		mir161	-1.20725	0
mir158a-3p	2.13942	0		mir163	2.31034	0
mir158b	2.11654	0		mir169	-1.84224	4.58489e-16
mir159b-5p	5.40586	0.0086301		mir170	1.68972	3.1522e-09
mir160a-3p	-5.85762	0.0010717		mir172	1.01306	3.70405e-67
mir161-2	-7.51473	4.29833e-10		mir391	1.96238	5.8449e-91
mir162a-3p	1.36966	0		mir3932	3.72998	1.15295e-115
mir162a-5p	2.46733	2.72827e-08		mir395	-14.472	4.57004e-50
mir162b-3p	1.36966	0		mir397	1.40481	0.00508102
mir162b-5p	2.46733	2.72827e-08		mir399	-10.1765	0.00311605
mir163	1.97301	0		mir402	-12.5751	5.70383e-14
mir164c-3p	1.53626	2.00881e-28		mir447	1.22969	3.06156e-26
mir167c-3p	1.20817	3.68979e-08		mir5012	10.378	0.00130865
mir169f-3p	1.6656	5.2481e-39		mir5026	-1.02959	3.23911e-35
mir170-3p	2.19525	2.91922e-06		mir5639	-10.4175	0.00108816
mir171a-3p	2.19525	2.91922e-06		mir5642	-1.00353	3.8458e-31
mir172a	-1.208	3.45645e-43		mir5654	-1.1833	2.21044e-09
mir172b-3p	-1.208	3.45645e-43		mir5663	1.42152	0.000195247
mir172c	-1.30942	1.01158e-48		mir5996	1.47108	0.00633061
mir172d-3p	-1.30942	1.01158e-48		mir773	-1.10566	0.0105042
mir172e-3p	-1.30942	1.01158e-48		mir8183	5.70666	1.32015e-193
mir3932b-5p	2.68165	3.79718e-49		mir826	12.7604	8.69564e-16
mir393a-3p	-1.12644	9.68023e-21		mir840	10.2711	0.00210485
mir393b-3p	-1.12644	9.68023e-21		mir843	3.93318	4.30323e-77
mir395a	-1.53497	5.17029e-12		mir845	-11.4175	1.16618e-06
mir395b	-1.53497	5.17029e-12		mir848	-1.48828	0.00627952
mir395c	-1.53497	5.17029e-12		mir857	-11.1094	1.61826e-05
mir395d	-1.53497	5.17029e-12		mir858	-2.59109	2.68501e-26
mir395e	-1.53497	5.17029e-12		mir863	13.2288	1.44586e-21
mir395f	-1.53497	5.17029e-12
mir397a	1.85964	6.15457e-08
mir397b	1.85964	6.15457e-08
mir398a-5p	2.05014	1.64441e-12
mir402	-1.78374	0.000673353
mir408-5p	1.13732	1.51818e-87
mir447a-3p	1.85874	1.31987e-25
mir447b	1.85874	1.31987e-25
mir447c-3p	1.62134	2.12737e-18
mir5020c	-6.40511	4.5639e-05
mir5639-5p	-6.24464	0.000130692
mir5642a	-1.79206	9.58971e-50
mir5642b	-1.79206	9.58971e-50
mir5643a	5.40586	0.0086301
mir5643b	5.40586	0.0086301
mir5663-5p	1.90765	2.26659e-07
mir5996	7.29339	2.3081e-08
mir779-2	-7.36663	3.52472e-09
mir8183	-6.06407	0.000374249
mir822-3p	5.6689	0.00333595
mir824-5p	-7.58344	1.50102e-10
mir827	-1.20998	9.30147e-20
mir830-3p	-5.74214	0.00181355
mir843	3.90975	1.60289e-43
mir845b	2.55903	2.52969e-08
mir847	1.88612	7.66525e-07
mir850	6.33186	0.000119792
mir857	-6.74214	3.28894e-06
mir858a	-3.49174	7.83337e-25
mir858b	-3.49174	7.83337e-25
mir863-5p	7.69865	7.69962e-11

## Sheet: Chit GH vs Deh GH
Supporting Information Table S6
Differentially expressed miRNA between Chit GH and Deh GH				Differentially expressed miRNA families between Chit GH and Deh GH
miRNAs family	log2 fold	p value		miRNAs family	log2 fold	p value
mir156a-3p	1.42458	1.13244e-05		mir156	1.42105	1.36017e-198
mir156a-5p	1.76312	1.84506e-193		mir157	1.35948	2.36567e-155
mir156b-3p	1.13888	8.66722e-21		mir164	2.24588	2.47786e-91
mir156b-5p	1.76312	1.84506e-193		mir168	1.03666	2.74778e-139
mir156c-3p	1.42458	1.13244e-05		mir169	-3.01073	8.49286e-61
mir156c-5p	1.76312	1.84506e-193		mir172	2.15646	1.46043e-245
mir156d-3p	6.1714	1.56846e-05		mir173	1.03011	7.59068e-31
mir156d-5p	1.76312	1.84506e-193		mir319	1.20807	0
mir156e	1.76312	1.84506e-193		mir391	2.24588	1.23046e-136
mir156f-5p	1.76312	1.84506e-193		mir393	1.02052	2.013e-15
mir156g	1.64626	8.04675e-159		mir3932	1.26503	2.3374e-44
mir156h	1.00076	7.4383e-58		mir395	-12.0966	3.13306e-10
mir156i	1.10535	2.34055e-72		mir399	-9.96411	0.00687147
mir156j	1.35124	1.03827e-140		mir402	-9.7231	0.0148161
mir157a-3p	1.61722	1.18768e-09		mir5012	10.8314	0.00011233
mir157a-5p	1.28259	3.55064e-121		mir5020	11.194	8.31799e-06
mir157b-3p	1.61722	1.18768e-09		mir5642	1.71579	2.99814e-42
mir157b-5p	1.28259	3.55064e-121		mir5643	-9.5856	0.0217558
mir157c-3p	1.91392	5.90214e-29		mir5654	-1.27349	5.891e-12
mir157c-5p	1.28259	3.55064e-121		mir773	-1.78974	1.48783e-07
mir158a-5p	2.75569	9.54011e-34		mir779	11.4164	1.18076e-06
mir159b-5p	5.40586	0.00149214		mir8175	2.04761	4.54612e-14
mir160a-3p	-5.95168	0.000676065		mir8183	16.9739	3.10299e-280
mir161-1	1.34562	0		mir824	1.84384	3.47228e-19
mir161-2	-6.61064	9.8791e-06		mir826	13.2139	2.37654e-21
mir162a-3p	1.07412	0		mir840	10.7245	0.000215334
mir162b-3p	1.07412	0		mir842	11.7789	2.37928e-08
mir164c-3p	5.37671	4.82096e-109		mir843	1.21097	5.4091e-27
mir167c-3p	1.98353	1.76279e-19		mir845	-12.2179	4.58937e-11
mir169f-3p	3.7711	1.23723e-114		mir848	-2.33863	4.31113e-08
mir171b-3p	1.08544	0.000212229		mir850	-10.5116	0.00068548
mir171b-5p	6.33186	4.26811e-06		mir858	1.72414	0.000557956
mir171c-3p	1.08544	0.000212229		mir861	-1.56323	0.00126455
mir171c-5p	6.33186	4.26811e-06		mir863	1.42369	2.74299e-08
mir172a	-1.63853	1.9782e-96
mir172b-3p	-1.63853	1.9782e-96
mir172c	-1.71652	1.12027e-100
mir172d-3p	-1.71652	1.12027e-100
mir172e-3p	-1.71652	1.12027e-100
mir173-3p	1.08914	6.51591e-05
mir391-3p	-1.64021	2.63518e-40
mir391-5p	-1.23452	5.44161e-15
mir395a	7.91683	7.77489e-17
mir395b	7.91683	7.77489e-17
mir395c	7.91683	7.77489e-17
mir395d	7.91683	7.77489e-17
mir395e	7.91683	7.77489e-17
mir395f	7.91683	7.77489e-17
mir397a	1.4871	1.95528e-07
mir397b	1.4871	1.95528e-07
mir398a-3p	1.86338	0
mir398a-5p	-2.95937	3.90093e-143
mir398b-3p	1.86738	0
mir398c-3p	1.86738	0
mir399a	5.78438	0.000211812
mir399b	5.78438	0.000211812
mir399c-3p	5.78438	0.000211812
mir399d	5.78438	0.000211812
mir399f	5.78438	0.000211812
mir402	5.54337	0.000778376
mir472-3p	1.61465	0.000252327
mir5012	-5.51111	0.00461532
mir5020c	-5.87368	0.00099273
mir5643a	5.40586	0.00149214
mir5643b	5.40586	0.00149214
mir5653	1.70211	0.0012427
mir5654-3p	1.94745	6.69986e-29
mir5654-5p	5.99083	5.76384e-05
mir773a	2.55011	1.81029e-16
mir773b-3p	2.55011	1.81029e-16
mir779-2	-6.09607	0.000313547
mir8175	-1.28724	1.67927e-05
mir8183	-11.6536	9.76338e-166
mir822-3p	5.6689	0.000406041
mir824-5p	-6.56173	1.45064e-05
mir826a	-7.89357	6.61408e-13
mir840-3p	-5.40419	0.00677712
mir842	-6.45864	3.12785e-05
mir845b	8.03813	3.00328e-18
mir847	1.60258	5.89186e-07
mir848	3.099	7.54322e-16
mir850	6.33186	4.26811e-06
mir861-3p	2.3236	6.57963e-08

## Sheet: Deh GH vs Deh FD
Supporting Information Table S6
Differentially expressed miRNAs between Deh GH and Deh FD					Differentially expressed miRNA families between Deh GH and Deh FD
miRNAs family	log2 fold	p value			miRNAs family	log2 fold	p value
mir156a-3p	-6.70375	5.1006e-07			mir160	-1.90577	2.27834e-31
mir156b-3p	-3.20478	1.32004e-32			mir161	-1.92495	0
mir156c-3p	-6.70375	5.1006e-07			mir162	-2.04299	0
mir157a-3p	-1.44182	0.00336313			mir163	-1.09795	1.87654e-244
mir157b-3p	-1.44182	0.00336313			mir169	-15.5063	8.59309e-102
mir157c-3p	-8.13001	1.22805e-17			mir170	-2.42671	2.54815e-11
mir157d	-1.005	3.11133e-33			mir171	-2.17117	1.87097e-19
mir158a-5p	-1.36587	0.00962684			mir172	2.0349	2.9248e-218
mir160a-3p	-5.95168	0.000183612			mir173	-1.19407	8.64977e-20
mir160a-5p	-1.3912	7.89497e-15			mir319	1.09412	0
mir160b	-1.3912	7.89497e-15			mir391	1.1025	1.84828e-24
mir160c-3p	-7.45864	2.40773e-11			mir3932	-15.063	4.755e-75
mir160c-5p	-1.3912	7.89497e-15			mir395	-12.3336	6.28064e-12
mir162a-3p	-1.34725	0			mir396	-1.01877	0
mir162a-5p	-2.51221	5.35071e-08			mir397	-12.893	3.08177e-17
mir162b-3p	-1.34725	0			mir398	-3.90837	0
mir162b-5p	-2.51221	5.35071e-08			mir399	1.30068	0.0202035
mir163	-1.37554	0			mir402	-9.96015	0.00697103
mir165a-5p	-1.80158	2.26906e-41			mir403	-1.09327	3.06621e-198
mir166a-5p	-1.90585	2.87036e-54			mir408	-4.84876	0
mir166b-5p	-1.90585	2.87036e-54			mir472	-1.62738	9.24036e-05
mir166e-5p	-1.80158	2.26906e-41			mir5026	-15.2788	4.80998e-87
mir167a-3p	-1.59747	4.10011e-126			mir5643	-9.82264	0.0109631
mir167c-3p	-7.40419	5.955e-11			mir5653	-11.4076	1.27998e-06
mir168a-3p	-1.28639	2.44175e-57			mir5654	-2.47577	4.43409e-30
mir168b-3p	-1.5685	3.4415e-84			mir5663	-2.76375	3.44475e-10
mir169f-3p	-7.31846	2.31629e-10			mir5996	-11.7102	5.37952e-08
mir170-3p	-1.85686	5.29434e-06			mir773	-3.16429	1.10514e-14
mir170-5p	-7.28871	3.64275e-10			mir779	10.8745	8.51497e-05
mir171a-3p	-1.85686	5.29434e-06			mir781	-12.3834	2.53939e-12
mir171a-5p	-7.28871	3.64275e-10			mir8175	2.11096	9.9709e-16
mir172b-5p	-1.83824	8.39918e-26			mir822	-1.49732	2.62074e-07
mir172e-5p	-1.83824	8.39918e-26			mir823	-11.7861	2.17505e-08
mir173-3p	-1.46984	0.000714091			mir827	3.33539	5.95965e-275
mir173-5p	-1.88039	1.79059e-52			mir838	-10.9601	4.78956e-05
mir390a-3p	-1.1875	4.47775e-08			mir843	-2.66993	1.147e-31
mir390b-3p	-1.1875	4.47775e-08			mir845	-12.4549	6.52858e-13
mir391-3p	-2.23853	2.07526e-66			mir847	-12.63	1.7447e-14
mir3932b-5p	-11.1508	5.57102e-138			mir848	-12.8045	2.96474e-16
mir393a-3p	-1.49043	3.29411e-21			mir850	-10.7486	0.000186297
mir393b-3p	-1.49043	3.29411e-21			mir858	6.88149	0
mir396a-3p	-1.6765	0			mir861	-12.1446	1.49439e-10
mir396b-3p	-1.11759	1.38624e-76			mir863	-12.1154	2.35018e-10
mir397a	-6.98915	2.14369e-08
mir397b	-6.98915	2.14369e-08
mir398a-3p	-3.1293	0
mir398a-5p	-3.41291	1.71083e-184
mir398b-3p	-3.12473	0
mir398b-5p	-3.15813	0
mir398c-3p	-3.12473	0
mir398c-5p	-3.15813	0
mir399a	6.70487	1.11142e-07
mir399b	6.70487	1.11142e-07
mir399c-3p	6.70487	1.11142e-07
mir399d	6.70487	1.11142e-07
mir399f	6.70487	1.11142e-07
mir403-3p	-1.32281	8.44256e-301
mir403-5p	-2.19246	1.40386e-32
mir408-3p	-4.38928	0
mir408-5p	-4.63033	2.10802e-287
mir447a-3p	-1.58659	4.19101e-14
mir447b	-1.58659	4.19101e-14
mir447c-3p	-1.31629	3.01389e-09
mir472-5p	-6.09607	7.42382e-05
mir5012	-5.51111	0.00176638
mir5020c	-5.87368	0.000288761
mir5026	-10.5271	8.37294e-90
mir5642a	-1.66592	3.7756e-31
mir5642b	-1.66592	3.7756e-31
mir5653	-5.28871	0.00436877
mir5663-5p	-2.48913	8.09994e-08
mir5996	-6.83303	1.31133e-07
mir775	-1.03928	4.06282e-10
mir781a	-7.89357	4.42081e-15
mir781b	-7.89357	4.42081e-15
mir8183	-11.6536	3.33427e-195
mir822-5p	-1.36931	4.94548e-06
mir823	-6.51111	3.12011e-06
mir824-3p	-2.00661	1.39015e-13
mir824-5p	-6.56173	1.98396e-06
mir826a	-7.89357	4.42081e-15
mir827	2.97188	7.13574e-251
mir840-3p	-5.40419	0.00277794
mir842	-6.45864	4.90689e-06
mir843	-3.50072	8.02589e-69
mir846-5p	-1.62115	1.03382e-16
mir847	-6.61064	1.26152e-06
mir848	-5.28871	0.00436877
mir858a	5.53754	0
mir858b	5.53754	0
mir861-3p	-5.40419	0.00277794
mir863-5p	-8.36196	1.3793e-20

## Sheet: Mun GH vs Mun FD
Supporting Information Table S6
Differentially expressed miRNAs between Mun GH and Mun FD						Differentially expressed miRNA families between Mun GH and Mun FD
miRNAs family	log2 fold	p value				miRNAs family	log2 fold	p value
mir156a-3p	-2.38263	7.40288e-08				mir158	-4.13828	0
mir156c-3p	-2.38263	7.40288e-08				mir163	1.53164	1.87654e-244
mir156h	-1.17572	8.26792e-86				mir169	2.56262	8.59309e-102
mir157c-3p	-10.3519	5.55378e-82				mir173	-2.43129	8.64977e-20
mir157d	-1.28165	4.87614e-109				mir393	-2.37925	2.97139e-06
mir158a-3p	-3.82462	0				mir3932	-12.6406	4.755e-75
mir158a-5p	-8.74214	2.38325e-27				mir395	-1.22513	6.28064e-12
mir158b	-3.7935	0				mir396	-1.74481	0
mir160c-3p	-6.96453	1.71798e-08				mir397	-10.8041	3.08177e-17
mir161-2	-1.90308	2.82226e-05				mir398	-3.89134	0
mir162a-5p	-5.61661	0.000890169				mir399	3.00787	0.0202035
mir162b-5p	-5.61661	0.000890169				mir403	-2.24057	3.06621e-198
mir163	1.47191	1.09394e-289				mir408	-4.84834	0
mir164c-3p	-1.04803	6.07103e-07				mir472	1.65611	9.24036e-05
mir167a-3p	-1.18442	1.96286e-43				mir5026	-5.96268	4.80998e-87
mir167c-3p	-8.17955	9.42185e-19				mir5643	10.6833	0.0109631
mir168a-5p	1.43383	5.94516e-224				mir5653	-10.8041	1.27998e-06
mir168b-5p	1.43383	5.94516e-224				mir5654	-1.57256	4.43409e-30
mir169f-3p	2.67954	1.08846e-136				mir5663	-11.4562	3.44475e-10
mir170-3p	1.96905	4.78132e-05				mir5996	-10.5817	5.37952e-08
mir171a-3p	1.96905	4.78132e-05				mir773	-1.93784	1.10514e-14
mir171b-3p	-2.33212	2.47372e-20				mir781	-2.35288	2.53939e-12
mir171c-3p	-2.33212	2.47372e-20				mir823	-1.69392	2.17505e-08
mir172b-5p	-1.01379	8.63121e-06				mir838	-10.9036	4.78956e-05
mir172e-5p	-1.01379	8.63121e-06				mir843	3.51219	1.147e-31
mir173-3p	-8.13446	3.37893e-18				mir845	-11.6972	6.52858e-13
mir173-5p	-2.0367	2.9406e-37				mir846	-2.74488	2.47907e-08
mir391-3p	1.00413	5.76789e-11				mir848	-11.9967	2.96474e-16
mir3932b-5p	-7.96453	2.9514e-16				mir858	2.89625	0
mir393a-3p	-2.21005	9.4186e-60				mir861	-11.7516	1.49439e-10
mir393b-3p	-2.21005	9.4186e-60
mir396a-3p	-1.01877	0
mir396a-5p	-1.63724	0
mir396b-5p	-1.63672	0
mir397a	-6.61661	7.92398e-07
mir397b	-6.61661	7.92398e-07
mir398a-3p	-4.94826	0
mir398a-5p	1.59465	2.98795e-07
mir398b-3p	-4.94656	0
mir398b-5p	-3.25385	0
mir398c-3p	-4.94656	0
mir398c-5p	-3.25385	0
mir399a	2.61675	1.17847e-10
mir399b	2.61675	1.17847e-10
mir399c-3p	2.61675	1.17847e-10
mir399c-5p	6.05222	0.000588061
mir399d	2.45447	4.4347e-09
mir399f	2.45447	4.4347e-09
mir403-3p	-1.94622	0
mir403-5p	-2.75064	7.98005e-57
mir408-3p	-4.52593	0
mir408-5p	-5.12602	1.30868e-221
mir472-3p	1.61675	2.1181e-09
mir5020c	-6.40511	5.38153e-06
mir5026	-5.71823	4.55435e-194
mir5643a	6.19661	0.000268758
mir5643b	6.19661	0.000268758
mir5653	-6.06407	6.92133e-05
mir5654-3p	-1.2547	2.20608e-09
mir5654-5p	-6.06407	6.92133e-05
mir5663-5p	-6.40511	5.38153e-06
mir773a	-2.08985	5.70608e-07
mir773b-3p	-2.08985	5.70608e-07
mir781a	-2.16024	5.26183e-08
mir781b	-2.16024	5.26183e-08
mir8183	-6.06407	6.92133e-05
mir830-3p	-5.74214	0.000470058
mir838	-6.5495	1.5006e-06
mir842	5.50474	0.00616034
mir843	4.31954	5.80764e-61
mir844-3p	-6.3271	1.01912e-05
mir845b	-5.47911	0.00168575
mir846-3p	-2.59016	2.8419e-140
mir846-5p	-3.41549	2.0518e-53
mir848	-7.5495	2.25177e-12
mir857	-6.74214	2.20954e-07
mir858a	3.33955	4.45842e-231
mir858b	3.3315	2.0133e-229
mir861-3p	-7.61661	6.27887e-13

## Sheet: Chit GH vs Chit FD
Supporting Information Table S6
Differentially expressed miRNAs between Chit GH and Chit FD					Differentially expressed miRNA families between Chit GH and Chit FD
miRNAs family	log2 fold	p value			miRNAs family	log2 fold	p value
mir156a-3p	-6.19326	6.34005e-05			mir159	1.86872	0
mir156a-5p	-3.64353	1.04704e-249			mir161	2.81739	0
mir156b-5p	-3.64353	1.04704e-249			mir162	1.46403	0
mir156c-3p	-6.19326	6.34005e-05			mir165	1.65432	0
mir156c-5p	-3.64353	1.04704e-249			mir166	1.65207	0
mir156d-3p	-3.15387	1.19208e-05			mir168	1.50716	0
mir156d-5p	-3.64353	1.04704e-249			mir169	4.3371	1.02988e-187
mir156e	-3.64353	1.04704e-249			mir170	1.00926	1.26276e-09
mir156f-5p	-3.64353	1.04704e-249			mir172	1.46738	0
mir156g	-3.6655	3.4372e-216			mir319	1.9706	0
mir156h	-4.72273	0.00302578			mir390	1.30479	1.54932e-68
mir156i	-4.20766	4.88029e-49			mir3932	-5.8784	5.51087e-182
mir156j	-3.82522	1.32733e-185			mir394	1.28416	1.31647e-23
mir157a-5p	-3.88893	1.4287e-150			mir395	13.3057	1.04614e-22
mir157b-5p	-3.88893	1.4287e-150			mir397	-12.2675	2.00005e-11
mir157c-3p	-9.7369	1.0786e-61			mir398	-2.51783	0
mir157c-5p	-3.88893	1.4287e-150			mir399	12.698	3.77963e-15
mir158a-3p	-3.49916	0			mir402	11.3057	3.23184e-06
mir158a-5p	-7.20658	1.7863e-27			mir408	-1.50779	0
mir158b	-3.47273	0			mir4243	9.62758	0.0194251
mir159a	-2.41591	0			mir447	1.37646	5.57321e-87
mir159b-3p	-2.42182	0			mir472	3.18536	1.94967e-55
mir159b-5p	-10.304	0.0017983			mir5020	-11.152	1.16368e-05
mir159c	-2.42076	0			mir5026	-4.76925	5.12852e-111
mir160a-3p	5.93109	0.000113598			mir5635	10.2125	0.00268857
mir161-1	-3.0399	0			mir5643	11.35	2.17611e-06
mir161-2	7.31442	5.01088e-11			mir5653	2.72069	9.19766e-12
mir162a-3p	-4.12327	0			mir5654	1.47917	1.24826e-16
mir162b-3p	-4.12327	0			mir5662	10.113	0.00399291
mir163	-4.05141	0			mir5996	-12.1113	2.50667e-10
mir164a	-3.46097	2.35954e-44			mir773	2.41182	2.53803e-15
mir164b-3p	6.45192	2.17611e-06			mir775	1.49808	6.47582e-53
mir164b-5p	-3.46097	2.35954e-44			mir8175	1.19231	2.55838e-13
mir164c-3p	-7.84584	6.99643e-75			mir823	1.73708	9.38522e-09
mir164c-5p	-3.46097	2.35954e-44			mir825	1.51265	1.85942e-06
mir165a-3p	-3.00567	0			mir826	-13.1719	9.28016e-21
mir165b	-3.00567	0			mir833	9.76508	0.0130796
mir166a-3p	-2.99735	0			mir838	-10.304	0.00182785
mir166b-3p	-2.99735	0			mir839	10.113	0.00399291
mir166c	-2.99735	0			mir840	3.95571	3.32877e-37
mir166d	-2.99735	0			mir842	2.10658	2.65661e-13
mir166e-3p	-2.99735	0			mir858	6.50652	0
mir166f	-2.99735	0			mir863	-13.6403	1.91049e-28
mir166g	-2.99735	0			mir866	10.3931	0.00121894
mir167a-3p	-3.60293	9.22691e-146
mir167a-5p	-3.20014	0
mir167b	-3.20014	0
mir167c-3p	-8.21818	6.66903e-32
mir167c-5p	-2.93954	0
mir167d	-3.2094	0
mir168a-3p	-3.114	2.58951e-228
mir168a-5p	-2.30194	0
mir168b-3p	-3.5186	1.61375e-149
mir168b-5p	-2.30194	0
mir169f-3p	-3.95194	5.31151e-36
mir170-3p	-3.51304	1.63268e-09
mir170-5p	-3.84729	0.000219151
mir171a-3p	-3.51304	1.63268e-09
mir171a-5p	-3.84729	0.000219151
mir172a	-1.37329	0
mir172b-3p	-1.37329	0
mir172b-5p	-2.69872	4.95111e-84
mir172c	-1.28044	0
mir172d-3p	-1.28044	0
mir172e-3p	-1.28409	0
mir172e-5p	-2.69872	4.95111e-84
mir173-3p	-6.89083	1.18173e-10
mir173-5p	-4.19066	5.32276e-13
mir319a	-2.1633	0
mir319b	-2.1633	0
mir319c	-2.10395	0
mir390a-3p	-3.89403	2.69321e-17
mir390a-5p	-3.84978	9.49831e-32
mir390b-3p	-3.89403	2.69321e-17
mir390b-5p	-3.84978	9.49831e-32
mir391-3p	-2.873	2.94731e-67
mir391-5p	-2.97491	4.15653e-42
mir3932b-5p	-9.89168	2.29661e-94
mir394a	-3.11801	2.31019e-36
mir394b-5p	-3.11801	2.31019e-36
mir395a	-4.06922	0.00124264
mir395b	-4.06922	0.00124264
mir395c	-4.06922	0.00124264
mir395d	-4.06922	0.00124264
mir395e	-4.06922	0.00124264
mir395f	-4.06922	0.00124264
mir396a-3p	-3.62346	0
mir396b-3p	-3.54167	3.96366e-207
mir397a	-13.3744	8.72586e-24
mir397b	-13.3744	8.72586e-24
mir398a-3p	-8.11414	0
mir398a-5p	-3.62017	1.87756e-17
mir398b-3p	-8.11844	0
mir398b-5p	-8.29801	0
mir398c-3p	-8.11844	0
mir398c-5p	-8.29801	0
mir399a	-2.80749	1.15348e-06
mir399b	-2.80749	1.15348e-06
mir399c-3p	-2.80749	1.15348e-06
mir399c-5p	5.21488	0.00399291
mir399d	-3.02988	3.42049e-05
mir399f	-3.02988	3.42049e-05
mir403-3p	-5.0398	3.98163e-06
mir408-3p	-7.08981	0
mir408-5p	-6.3605	2.06262e-155
mir447a-2-3p	-3.18313	2.41958e-54
mir447a-3p	-3.55205	1.16416e-45
mir447b	-3.55205	1.16416e-45
mir447c-3p	-3.56598	6.43654e-38
mir472-3p	-2.0624	5.24964e-42
mir472-5p	-3.15833	6.59956e-06
mir5012	4.99249	0.00880696
mir5026	-9.62209	3.3753e-107
mir5635a	5.31442	0.00268857
mir5635b	5.31442	0.00268857
mir5635c	5.31442	0.00268857
mir5635d	5.31442	0.00268857
mir5642a	-2.7552	1.68381e-82
mir5642b	-2.7552	1.68381e-82
mir5653	-3.49936	8.10394e-06
mir5662	5.21488	0.00399291
mir5996	-12.1915	6.96601e-11
mir775	-2.95711	2.47518e-73
mir779-2	6.86696	2.80686e-08
mir8175	-2.03839	1.18027e-36
mir8183	11.5649	6.94686e-197
mir822-3p	-10.567	0.000507965
mir822-5p	-4.20596	0.000609242
mir823	-3.63909	6.86729e-06
mir824-3p	-3.39611	3.34481e-13
mir824-5p	6.89938	1.88996e-08
mir825	-3.66558	5.21358e-05
mir827	-3.97119	6.27346e-12
mir838	-11.4415	9.13471e-07
mir839-5p	5.21488	0.00399291
mir840-3p	9.22131	2.2798e-39
mir840-5p	6.31442	7.12833e-06
mir842	8.6072	5.70116e-26
mir843	-3.30195	1.07513e-59
mir845b	-12.9363	9.55273e-18
mir846-3p	-4.39845	3.86339e-14
mir846-5p	-5.43875	0.000113502
mir847	-5.87376	0.00149481
mir848	-6.83967	1.18351e-09
mir850	-11.23	6.08467e-06
mir858a	2.95235	0
mir858b	2.92858	0
mir861-3p	-7.17975	1.33853e-07
mir863-5p	-12.5968	3.53845e-14
mir866-5p	5.49499	0.00121894
