# Supplementary material for: Modulation of miRNA expression in natural populations of A. thaliana along a wide altitudinal gradient of Indian Himalayas
Source: Sci Rep. 2019 Jan 24;9:441. doi: 10.1038/s41598-018-37465-y (PMC6345966; doi:10.1038/s41598-018-37465-y)
Supplement: Supplementary file 8 — Supporting Information Table S7 [file 41598_2018_37465_MOESM8_ESM.xlsx]

## Sheet: Sheet1
Supporting Information Table S7
miRNAs expression increses as altitude increses					miRNAs expression decreses as altitude increses
miRNAs	Deh	Mun	Chit		miRNAs	Deh	Mun	Chit
mir156	26.2599	88.572	223.219		mir827	56.2249	11.9796	13.7835
mir157	22.0871	67.861	164.932
mir159	2687.93	3312.96	13266.8
mir160	3.1296	12.6432	14.8902
mir161	89.4994	416.84	1605.69
mir162	116.766	183.326	1070.79
mir163	94.5355	186.085	473.636
mir164	4.20877	18.1615	31.0548
mir165	489.8	1166.11	2981.73
mir166	496.671	1194.99	3059.57
mir167	111.73	125.384	406.496
mir168	58.743	188.285	367.56
mir170	0.575559	2.58451	9.55789
mir171	1.36695	3.59737	11.6707
mir319	323.716	442.022	1373.02
mir390	10.1802	18.6155	49.3321
mir393	3.84905	4.26096	10.5305
mir394	3.27349	6.18188	17.0365
mir396	499.765	528.114	1596.13
mir472	0.611531	5.62307	14.6554
mir5642	4.35266	20.257	31.4572
mir5654	1.51084	2.65437	9.69204
mir775	4.13683	5.58814	31.256
mir822	1.22306	2.34003	6.439
mir824	1.15112	7.75354	8.95424
mir843	1.29501	14.2498	32.4298
mir858	49.9297	62.7618	127.204

## Sheet: Sheet2
	dehfd14	munfd14	chitfd14
mir156	26.2599	88.572	223.219
mir157	22.0871	67.861	164.932
mir159	2687.93	3312.96	13266.8
mir160	3.1296	12.6432	14.8902
mir161	89.4994	416.84	1605.69
mir162	116.766	183.326	1070.79
mir163	94.5355	186.085	473.636
mir164	4.20877	18.1615	31.0548
mir165	489.8	1166.11	2981.73
mir166	496.671	1194.99	3059.57
mir167	111.73	125.384	406.496
mir168	58.743	188.285	367.56
mir170	0.575559	2.58451	9.55789
mir171	1.36695	3.59737	11.6707
mir319	323.716	442.022	1373.02
mir390	10.1802	18.6155	49.3321
mir393	3.84905	4.26096	10.5305
mir394	3.27349	6.18188	17.0365
mir396	499.765	528.114	1596.13
mir472	0.611531	5.62307	14.6554
mir5642	4.35266	20.257	31.4572
mir5654	1.51084	2.65437	9.69204
mir775	4.13683	5.58814	31.256
mir822	1.22306	2.34003	6.439
mir824	1.15112	7.75354	8.95424
mir843	1.29501	14.2498	32.4298
mir858	49.9297	62.7618	127.204
