# Supplementary material for: Modulation of miRNA expression in natural populations of A. thaliana along a wide altitudinal gradient of Indian Himalayas
Source: Sci Rep. 2019 Jan 24;9:441. doi: 10.1038/s41598-018-37465-y (PMC6345966; doi:10.1038/s41598-018-37465-y)
Supplement: Supplementary file 9 — Supporting Information Table S8 [file 41598_2018_37465_MOESM9_ESM.xlsx]

## Sheet: Annova analysis
Supporting information S8
Annova analysis
mirNA	Pop	TMT	Pop*TMT
mir158	*	ns	ns
mir170	*	ns	ns
mir171	*	ns	*
mir3932	***	***	***
mir395	ns	ns	*
mir397	ns	**	*
mir398	ns	**	*
mir402	*	ns	ns
mir408	ns	**	ns
mir472	**	**	**
mir5020	***	***	***
mir5026	***	***	***
mir5996	***	***	***
mir781	**	*	*
mir826	***	***	***
mir840	**	*	*
mir842	*	ns	ns
mir845	***	***	***
mir848	ns	*	*
mir858	***	***	***
mir863	***	***	***

## Sheet: Sheet3
mir156	1.75399	3.23151e-206
mir157	1.61938	2.33159e-142
mir159	0.301626	0
mir160	2.01431	1.4446e-35
mir161	2.21955	0
mir162	0.650785	7.10222e-91
mir163	0.977034	7.89408e-183
mir164	2.10941	1.50514e-53
mir165	1.25143	0
mir166	1.26663	0
mir167	0.166331	1.54011e-05
mir168	1.68043	0
mir170	2.16686	1.77574e-08
mir171	1.39598	7.97925e-07
mir319	0.44939	1.76485e-112
mir390	0.870739	8.48343e-16
mir391	-0.118766	0.420416
mir393	0.146676	0.744633
mir394	0.917216	3.50597e-06
mir396	0.0796007	1.62159e-05
mir402	12.0931	3.30446e-10
mir408	-0.155295	0.617525
mir472	3.20086	4.10102e-25
mir775	0.433843	0.047444
mir822	0.936032	0.00732798
mir824	2.75182	2.17345e-30
mir843	3.45991	4.67201e-66
mir858	0.329988	1.15856e-09
