# Supplementary material for: Modulation of miRNA expression in natural populations of A. thaliana along a wide altitudinal gradient of Indian Himalayas
Source: Sci Rep. 2019 Jan 24;9:441. doi: 10.1038/s41598-018-37465-y (PMC6345966; doi:10.1038/s41598-018-37465-y)
Supplement: Supplementary file 10 — Supporting Information Table S9 [file 41598_2018_37465_MOESM10_ESM.xlsx]

## Sheet: predicted target
Supporting Information Table S9
Target of high altitude associated miRNAs, predicted by psRNA target
miRNAs	Gene IDs	Expectation	UPE	miRNA_start	miRNA_end	Target_start	Target_end	miRNA_aligned_fragment	Target_aligned_fragment	Inhibition	Target discription
miR156	AT3G12670	2.5	20.016	1	20	66	85	GCUCACUGCUCUUUCUGUCA	UGACAGGAGGAGUGGUGAGU	Cleavage	| Symbols: emb2742 | CTP synthase family protein | chr3:4020120-4024268 REVERSE LENGTH=2056
	AT3G44590	3	20.564	1	21	143	163	GCUCACUGCUCUUUCUGUCAG	UUGAUGGAGAGAGCAUUGAGC	Cleavage	| Symbols: | 60S acidic ribosomal protein family | chr3:16163850-16164931 FORWARD LENGTH=651
	AT5G45330	3	24.84	1	22	683	704	GCUCACUGCUCUUUCUGUCAGA	UUUGACAGAAUCACCAGUGAGC	Translation	| Symbols: DCP5-L | decapping 5-like | chr5:18363406-18366672 REVERSE LENGTH=2139
	AT2G39410	3	12.677	1	20	820	839	GCUCACUGCUCUUUCUGUCA	UAACAGAUAAAGCAGUGAGC	Translation	| Symbols: | alpha/beta-Hydrolases superfamily protein | chr2:16455569-16458217 FORWARD LENGTH=1052
	AT3G57920	1	12.477	1	20	845	864	UGACAGAAGAGAGUGAGCAC	GUGCUCUCUCUCUUCUGUCA	Cleavage	| Symbols: SPL15 | squamosa promoter binding protein-like 15 | chr3:21444321-21446035 REVERSE LENGTH=1377
	AT1G27360	1	11.43	1	20	1213	1232	UGACAGAAGAGAGUGAGCAC	GUGCUCUCUCUCUUCUGUCA	Cleavage	| Symbols: SPL11 | squamosa promoter-like 11 | chr1:9501077-9503869 FORWARD LENGTH=1464
	AT2G42200	1	16.239	1	20	937	956	UGACAGAAGAGAGUGAGCAC	GUGCUCUCUCUCUUCUGUCA	Cleavage	| Symbols: SPL9, AtSPL9 | squamosa promoter binding protein-like 9 | chr2:17587407-17589630 FORWARD LENGTH=1501
	AT5G43270	1	11.987	1	20	1102	1121	UGACAGAAGAGAGUGAGCAC	GUGCUCUCUCUCUUCUGUCA	Cleavage	| Symbols: SPL2 | squamosa promoter binding protein-like 2 | chr5:17360305-17362973 REVERSE LENGTH=1574
	AT1G27370	1	12.296	1	20	1228	1247	UGACAGAAGAGAGUGAGCAC	GUGCUCUCUCUCUUCUGUCA	Cleavage	| Symbols: SPL10 | squamosa promoter binding protein-like 10 | chr1:9505202-9507328 REVERSE LENGTH=1586
	AT1G69170	1	17.076	1	20	1297	1316	UGACAGAAGAGAGUGAGCAC	GUGCUCUCUCUCUUCUGUCA	Cleavage	| Symbols: | Squamosa promoter-binding protein-like (SBP domain) transcription factor family protein | chr1:26005068-26007263 FORWARD LENGTH=1829
	AT3G28690	1.5	11.227	1	20	838	857	UGACAGAAGAGAGUGAGCAC	GUGCUCACUUUCUUUUGUUA	Cleavage	| Symbols: | Protein kinase superfamily protein | chr3:10755039-10757868 FORWARD LENGTH=2468
	AT1G53160	2	21.11	1	20	592	611	UGACAGAAGAGAGUGAGCAC	CUGCUCUCUCUCUUCUGUCA	Cleavage	| Symbols: SPL4 | squamosa promoter binding protein-like 4 | chr1:19806421-19807301 FORWARD LENGTH=803
	AT3G15270	3	8.059	1	20	645	664	UGACAGAAGAGAGUGAGCAC	CCGCUCUCUCUCUUCUGUCA	Cleavage	| Symbols: SPL5 | squamosa promoter binding protein-like 5 | chr3:5140365-5141348 REVERSE LENGTH=897
miR159	AT2G34010	2.5	14.617	1	21	438	458	UUUGGAUUGAAGGGAGCUCUA	UAGAGCCCCCUUCAAACCAAA	Cleavage	| Symbols: | unknown protein; BEST Arabidopsis thaliana protein match is: unknown protein (TAIR:AT1G29010.1); Has 32 Blast hits to 31 proteins in 9 species: Archae - 0; Bacteria - 0; Metazoa - 0; Fungi - 5; Plants - 25; Viruses - 0; Other Eukaryotes - 2 (source: NCBI BLink). | chr2:14368856-14370438 FORWARD LENGTH=1221
	AT3G61740	2.5	12.88	1	21	3371	3391	UUUGGAUUGAAGGGAGCUCUA	UAGAGCUCUCUUAAGUCUAAA	Translation	| Symbols: SDG14, ATX3 | SET domain protein 14 | chr3:22850837-22856972 REVERSE LENGTH=3669
	AT2G46890	3	11.998	1	20	141	160	UUUGGAUUGAAGGGAGCUCU	AGAGCUCUCUUCUAUUCAAU	Cleavage	| Symbols: | Protein of unknown function (DUF1295) | chr2:19266733-19268170 REVERSE LENGTH=1151
	AT4G37770	2.5	15.791	1	20	454	473	UUUGGAUUGAAGGGAGCUCC	CGAGUUUCUUUCAAUCCAAA	Cleavage	| Symbols: ACS8 | 1-amino-cyclopropane-1-carboxylate synthase 8 | chr4:17752084-17754157 FORWARD LENGTH=1780
	AT2G32460	3	15.318	1	20	973	992	UUUGGAUUGAAGGGAGCUCC	AGAGCUUCCUUCAAACCAAA	Cleavage	| Symbols: MYB101, ATMYB101, ATM1 | myb domain protein 101 | chr2:13782208-13784471 REVERSE LENGTH=1760
	AT4G15530	3	17.157	1	21	677	698	UUUGGAU-UGAAGGGAGCUCCU	AAGAGUUUCCUUCAGAUCCAAA	Cleavage	| Symbols: PPDK | pyruvate orthophosphate dikinase | chr4:8864828-8869273 REVERSE LENGTH=2718
miR160	AT3G09770	3	11.729	1	20	1662	1680	CGUACAAGGAGUCAAGCAUG	CAUGUUUGA-UCCUUGUAUG	Translation	| Symbols: | RING/U-box superfamily protein | chr3:2996278-2998190 REVERSE LENGTH=1732
	AT1G77850	0.5	21.815	1	21	1409	1429	UGCCUGGCUCCCUGUAUGCCA	UGGCAUGCAGGGAGCCAGGCA	Cleavage	| Symbols: ARF17 | auxin response factor 17 | chr1:29272313-29275419 FORWARD LENGTH=2076
	AT2G28350	1	18.139	1	20	1330	1349	UGCCUGGCUCCCUGUAUGCC	GGAAUACAGGGAGCCAGGCA	Cleavage	| Symbols: ARF10 | auxin response factor 10 | chr2:12114331-12116848 FORWARD LENGTH=2265
	AT4G30080	1.5	20.309	1	20	1509	1528	UGCCUGGCUCCCUGUAUGCC	GGUUUACAGGGAGCCAGGCA	Cleavage	| Symbols: ARF16 | auxin response factor 16 | chr4:14703201-14706336 REVERSE LENGTH=2360
miR161	AT4G30440	3	18.527	1	20	686	705	UGAAAGUGACUACAUCGGGG	UUUCGAUGUGGUUGCUUUCA	Cleavage	| Symbols: GAE1 | UDP-D-glucuronate 4-epimerase 1 | chr4:14881855-14883480 REVERSE LENGTH=1626
	AT5G64630	3	15.129	1	20	1507	1526	UGAAAGUGACUACAUCGGGG	CCCUGAUGUCGUCAUUUUCC	Translation	| Symbols: FAS2, NFB01, NFB1, MUB3.9 | Transducin/WD40 repeat-like superfamily protein | chr5:25833260-25836384 FORWARD LENGTH=1738
	AT1G62720	3	18.405	1	20	975	994	UGAAAGUGACUACAUCGGGG	CCCCGAUGUAGUGACUUAUA	Cleavage	| Symbols: | Pentatricopeptide repeat (PPR-like) superfamily protein | chr1:23227532-23229150 FORWARD LENGTH=1619
	AT3G18020	3	18.416	1	20	582	601	UGAAAGUGACUACAUCGGGG	CCCAGAUGUUGUGACUUUCA	Translation	| Symbols: | Pentatricopeptide repeat (PPR) superfamily protein | chr3:6165449-6167515 FORWARD LENGTH=2067
	AT1G63330	1	18.98	1	21	764	784	UCAAUGCAUUGAAAGUGACUA	UAGUCACGUUCAAUGCAUUGA	Cleavage	| Symbols: | Pentatricopeptide repeat (PPR) superfamily protein | chr1:23489840-23491519 FORWARD LENGTH=1680
	AT1G63400	1	21.491	1	21	989	1009	UCAAUGCAUUGAAAGUGACUA	UAGUCACUUUCAACGCAUUGA	Cleavage	| Symbols: | Pentatricopeptide repeat (PPR) superfamily protein | chr1:23507320-23509053 FORWARD LENGTH=1734
	AT5G41170	1	15.968	1	21	881	901	UCAAUGCAUUGAAAGUGACUA	UAAUCACUUUCAAUGCAUUGA	Cleavage	| Symbols: | Pentatricopeptide repeat (PPR-like) superfamily protein | chr5:16478486-16480584 REVERSE LENGTH=2099
	AT1G62590	1	18.702	1	21	1039	1059	UCAAUGCAUUGAAAGUGACUA	UAGUCACGUUCAAUGCAUUGA	Cleavage	| Symbols: | pentatricopeptide (PPR) repeat-containing protein | chr1:23176930-23179248 REVERSE LENGTH=2212
	AT1G62914	1.5	15.836	1	21	968	988	UCAAUGCAUUGAAAGUGACUA	UAGUCACUUUCAGCGCAUUGA	Cleavage	| Symbols: | pentatricopeptide (PPR) repeat-containing protein | chr1:23301576-23303162 FORWARD LENGTH=1587
	AT1G62910	1.5	20.554	1	21	986	1006	UCAAUGCAUUGAAAGUGACUA	UAGUCACUUUCAGCGCAUUGA	Cleavage	| Symbols: | Pentatricopeptide repeat (PPR) superfamily protein | chr1:23299057-23300958 FORWARD LENGTH=1902
	AT1G62930	1.5	21.004	1	21	974	994	UCAAUGCAUUGAAAGUGACUA	UAGUCACUUUCAGCGCAUUGA	Cleavage	| Symbols: | Tetratricopeptide repeat (TPR)-like superfamily protein | chr1:23306534-23308683 FORWARD LENGTH=2150
	AT1G63130	1.5	20.798	1	21	1101	1121	UCAAUGCAUUGAAAGUGACUA	UAGUCACUUUCAGCGCAUUGA	Cleavage	| Symbols: | Tetratricopeptide repeat (TPR)-like superfamily protein | chr1:23412730-23415149 FORWARD LENGTH=2420
	AT1G63630	2	17.622	1	21	239	259	UCAAUGCAUUGAAAGUGACUA	UUGUUACUUUCAGUGCAUUGA	Cleavage	| Symbols: | Tetratricopeptide repeat (TPR)-like superfamily protein | chr1:23587298-23588220 FORWARD LENGTH=774
	AT5G16640	2	18.477	1	21	822	842	UCAAUGCAUUGAAAGUGACUA	UAUUUACUUUCAAUGCGUUGA	Cleavage	| Symbols: | Pentatricopeptide repeat (PPR) superfamily protein | chr5:5460976-5463017 FORWARD LENGTH=2042
	AT1G63080	2.5	19.33	1	21	1017	1037	UCAAUGCAUUGAAAGUGACUA	UAGUCACUUUCAACUCAUUGA	Cleavage	| Symbols: | Pentatricopeptide repeat (PPR) superfamily protein | chr1:23387631-23390816 REVERSE LENGTH=3186
	AT5G65560	2	17.573	1	21	1197	1217	UCAAUGCAUUGAAAGUGACUA	UAAUCACUUACAAUGCAUUGA	Cleavage	| Symbols: | Pentatricopeptide repeat (PPR) superfamily protein | chr5:26200014-26203778 REVERSE LENGTH=3588
	AT3G16710	2.5	21.724	1	21	773	793	UCAAUGCAUUGAAAGUGACUA	UAAUCACUUUCACUGCGUUGA	Translation	| Symbols: | Pentatricopeptide repeat (PPR) superfamily protein | chr3:5690020-5691543 FORWARD LENGTH=1524
	AT1G64583	2.5	16.97	1	21	737	757	UCAAUGCAUUGAAAGUGACUA	UUGUCACUUUCACUGCGUUGA	Translation	| Symbols: | Tetratricopeptide repeat (TPR)-like superfamily protein | chr1:23987051-23988740 REVERSE LENGTH=1690
	AT1G63070	2.5	21.311	1	21	959	979	UCAAUGCAUUGAAAGUGACUA	UAGUCUUUUUCAACGCAUUGA	Cleavage	| Symbols: | pentatricopeptide (PPR) repeat-containing protein | chr1:23385324-23387167 REVERSE LENGTH=1773
	AT1G62670	2.5	21.764	1	21	977	997	UCAAUGCAUUGAAAGUGACUA	UAUUCACUUUCAGCGCAUUGA	Cleavage	| Symbols: RPF2 | rna processing factor 2 | chr1:23204773-23206665 REVERSE LENGTH=1893
	AT1G06580	3	20.974	1	21	873	893	UCAAUGCAUUGAAAGUGACUA	UAAUCACUUUCAGUGCUUUGA	Cleavage	| Symbols: | Pentatricopeptide repeat (PPR) superfamily protein | chr1:2014003-2016054 REVERSE LENGTH=2052
	AT2G41720	2.5	13.135	1	21	952	972	UCAAUGCAUUGAAAGUGACUA	UUGUUACUUACAAUGCAUUGA	Cleavage	| Symbols: EMB2654 | Tetratricopeptide repeat (TPR)-like superfamily protein | chr2:17403603-17406722 REVERSE LENGTH=2384
	AT5G55840	3	19.1	1	20	1119	1138	UCAAUGCAUUGAAAGUGACU	UGUUACUUUCAAUGCUUUGA	Cleavage	| Symbols: | Pentatricopeptide repeat (PPR) superfamily protein | chr5:22598038-22602566 FORWARD LENGTH=4108
	AT3G43740	3	11.944	1	20	850	869	UCAAUGCAUUGAAAGUGACU	AGUAACUUGCAAUGUAUUGG	Cleavage	| Symbols: | Leucine-rich repeat (LRR) family protein | chr3:15644054-15645662 FORWARD LENGTH=946
	AT5G60960	3	16.194	1	20	989	1008	UCAAUGCAUUGAAAGUGACU	AGAGACUUUCAAUGUGUUGA	Cleavage	| Symbols: | Pentatricopeptide repeat (PPR) superfamily protein | chr5:24528250-24530011 REVERSE LENGTH=1762
	AT3G23890	3	19.717	1	20	1270	1289	UCAAUGCAUUGAAAGUGACU	GGUCUUUGUCAAUGCAUUGA	Cleavage	| Symbols: TOPII, ATTOPII | topoisomerase II | chr3:8624750-8631327 FORWARD LENGTH=4719
	AT4G28710	3	13.68	1	20	1126	1145	UCAAUGCAUUGAAAGUGACU	AAUCAAUCUCAAUGCAUUGA	Cleavage	| Symbols: XIH, ATXIH | Myosin family protein with Dil domain | chr4:14171998-14181771 FORWARD LENGTH=4833
miR162	AT1G01040	2	20.324	1	21	3422	3443	UCGAUAA-ACCUCUGCAUCCAG	CUGGAUGCAGAGGUAUUAUCGA	Cleavage	| Symbols: DCL1, CAF, SUS1, SIN1, ASU1, EMB76, EMB60, ATDCL1 | dicer-like 1 | chr1:23146-31227 FORWARD LENGTH=6251
	AT2G23180	3	19.129	1	20	731	750	UCGAUAAACCUCUGCAUCCA	AAGAUGCAGAGGUUUAUUGG	Cleavage	| Symbols: CYP96A1 | cytochrome P450, family 96, subfamily A, polypeptide 1 | chr2:9874907-9876594 FORWARD LENGTH=1688
	AT2G28600	3	17.387	1	22	1565	1586	UGGAGGCAGCGGUUCAUCGAUC	GAUUGAUGAAAUGUUGUCUCCA	Cleavage	| Symbols: | P-loop containing nucleoside triphosphate hydrolases superfamily protein | chr2:12251784-12254823 FORWARD LENGTH=1721
	AT2G45850	3	21.43	1	21	675	695	UGGAGGCAGCGGUUCAUCGAU	GUUGGUGAACUGAUGCCUUCA	Translation	| Symbols: | AT hook motif DNA-binding family protein | chr2:18871479-18873684 REVERSE LENGTH=1696
	AT1G78130	3	15.852	1	20	90	109	UGGAGGCAGCGGUUCAUCGA	CCGAUGAAUCUCUGCUUCCA	Translation	| Symbols: UNE2 | Major facilitator superfamily protein | chr1:29400140-29401902 FORWARD LENGTH=1592
	AT5G22000	2.5	15.986	1	20	906	925	UGGAGGCAGCGGUUCAUCGA	UCGAUUAAACGCUGUCUCCA	Cleavage	| Symbols: RHF2A | RING-H2 group F2A | chr5:7277322-7280255 FORWARD LENGTH=1729
	AT5G64430	3	19.611	1	20	144	163	UGGAGGCAGCGGUUCAUCGA	UCGAUAACCCGCCGCCUCCA	Cleavage	| Symbols: | Octicosapeptide/Phox/Bem1p family protein | chr5:25762270-25764154 REVERSE LENGTH=1885
miR163	AT1G66690	2	17.078	1	24	329	351	UUGAAGAGGACUUGGAACUUCGAU	AUCGA-GUUCCAAGUCCUCUUCAA	Cleavage	| Symbols: | S-adenosyl-L-methionine-dependent methyltransferases superfamily protein | chr1:24869554-24870850 REVERSE LENGTH=1114
	AT1G66700	2	12.412	1	24	345	367	UUGAAGAGGACUUGGAACUUCGAU	AUCGA-GUUCCAAGUCCUCUUCAA	Cleavage	| Symbols: PXMT1 | S-adenosyl-L-methionine-dependent methyltransferases superfamily protein | chr1:24873291-24874758 REVERSE LENGTH=1299
	AT1G66720	2.5	13.825	1	24	333	355	UUGAAGAGGACUUGGAACUUCGAU	AUCGA-GUUCCAGGUCCUCUUCAA	Cleavage	| Symbols: | S-adenosyl-L-methionine-dependent methyltransferases superfamily protein | chr1:24881180-24882480 FORWARD LENGTH=1115
	AT3G44870	3	13.036	1	24	311	333	UUGAAGAGGACUUGGAACUUCGAU	AUCGA-GUUCCAAGUUUUCUUCAA	Cleavage	| Symbols: | S-adenosyl-L-methionine-dependent methyltransferases superfamily protein | chr3:16382219-16383605 FORWARD LENGTH=1198
	AT3G44860	3	14.793	1	24	318	340	UUGAAGAGGACUUGGAACUUCGAU	AUCGA-GUUCCAAGUUUUCUUCAA	Cleavage	| Symbols: FAMT | farnesoic acid carboxyl-O-methyltransferase | chr3:16379633-16381070 FORWARD LENGTH=1234
	AT5G38100	1.5	8.666	1	20	318	337	UUGAAGAGGACUUGGAACUU	GAGUUCCAAGUUUUCUUCAA	Cleavage	| Symbols: | S-adenosyl-L-methionine-dependent methyltransferases superfamily protein | chr5:15199633-15201197 REVERSE LENGTH=1198
	AT1G15125	2	6.2	1	20	253	272	UUGAAGAGGACUUGGAACUU	CAGUUUCAAGUCUUCUUCAA	Cleavage	| Symbols: | S-adenosyl-L-methionine-dependent methyltransferases superfamily protein | chr1:5204625-5205912 FORWARD LENGTH=1056
	AT5G35630	2.5	12.853	1	20	284	303	UUGAAGAGGACUUGGAACUU	CAGUUUUAAGUCUUCUUCAA	Cleavage	| Symbols: GS2, GLN2, ATGSL1 | glutamine synthetase 2 | chr5:13830429-13833451 FORWARD LENGTH=1829
	AT1G64840	3	17.462	1	24	554	577	UUGAAGAGGACUUGGAACUUCGAU	AUGGAACUUCCAUCUCCUCUUCAA	Translation	| Symbols: | Protein of unknown function (DUF295) | chr1:24093558-24095399 FORWARD LENGTH=1637
	AT5G15810	2.5	22.574	1	21	360	380	UUGAAGAGGACUUGGAACUUC	GAAGAACCAAGUCUUCUUCAA	Cleavage	| Symbols: | N2,N2-dimethylguanosine tRNA methyltransferase | chr5:5157798-5161358 FORWARD LENGTH=2313
	AT1G54990	2.5	10.299	1	20	28	47	UUGAAGAGGACUUGGAACUU	AAGUUCCAAGCUUUCUUUAA	Translation	| Symbols: AXR4, RGR, RGR1 | alpha/beta-Hydrolases superfamily protein | chr1:20511519-20513681 FORWARD LENGTH=1660
	AT4G12120	3	14.049	1	23	80	102	UUGAAGAGGACUUGGAACUUCGA	UAGAAGCGCCAAGUUUUCUUCAA	Cleavage	| Symbols: SEC1B, ATSEC1B | Sec1/munc18-like (SM) proteins superfamily | chr4:7256538-7261180 REVERSE LENGTH=2404
	AT3G02320	3	19.812	1	21	229	249	UUGAAGAGGACUUGGAACUUC	GAAGAAUCAAGUCUUCUUCAA	Cleavage	| Symbols: | N2,N2-dimethylguanosine tRNA methyltransferase | chr3:469934-473717 FORWARD LENGTH=2158
	AT2G13440	3	12.802	1	20	174	193	UUGAAGAGGACUUGGAACUU	AAGUUUCAGUUCCUCUUCAU	Translation	| Symbols: | glucose-inhibited division family A protein | chr2:5593060-5598296 REVERSE LENGTH=2382
	AT2G13460	3	19.56	1	20	226	245	UUGAAGAGGACUUGGAACUU	AGGUUCCAGUUUUUCUUCAA	Translation	| Symbols: | transposable element gene | chr2:5600306-5605593 REVERSE LENGTH=5288
miR164	AT3G15170	1	18.04	1	20	665	684	UGGAGAAGCAGGGCACGUGC	GCACGUGUCCUGUUUCUCCA	Cleavage	| Symbols: CUC1, ANAC054, ATNAC1 | NAC (No Apical Meristem) domain transcriptional regulator superfamily protein | chr3:5109883-5111447 FORWARD LENGTH=974
	AT5G53950	1	9.527	1	20	802	821	UGGAGAAGCAGGGCACGUGC	GCACGUGUCCUGUUUCUCCA	Cleavage	| Symbols: CUC2, ANAC098, ATCUC2 | NAC (No Apical Meristem) domain transcriptional regulator superfamily protein | chr5:21901966-21903823 REVERSE LENGTH=1156
	AT5G07680	1.5	12.004	1	21	651	671	UGGAGAAGCAGGGCACGUGCA	UUUACGUGCCCUGCUUCUCCA	Cleavage	| Symbols: ANAC080, NAC080 | NAC domain containing protein 80 | chr5:2435983-2437499 FORWARD LENGTH=1192
	AT5G61430	1.5	11.289	1	21	840	860	UGGAGAAGCAGGGCACGUGCA	UCUACGUGCCCUGCUUCUCCA	Cleavage	| Symbols: ANAC100, ATNAC5, NAC100 | NAC domain containing protein 100 | chr5:24701122-24702761 REVERSE LENGTH=1425
	AT1G56010	1	8.701	1	20	778	797	UGGAGAAGCAGGGCACGUGC	GCACGUACCCUGCUUCUCCA	Cleavage	| Symbols: NAC1, anac021 | NAC domain containing protein 1 | chr1:20946571-20948040 REVERSE LENGTH=1368
	AT3G12977	1.5	5.024	1	20	718	737	UGGAGAAGCAGGGCACGUGC	GCAUGUACCCUGCUUCUCCA	Cleavage	| Symbols: | NAC (No Apical Meristem) domain transcriptional regulator superfamily protein | chr3:4143726-4145967 FORWARD LENGTH=1053
	AT5G39610	2.5	13.246	1	20	771	790	UGGAGAAGCAGGGCACGUGC	UCACGUGACCUGCUUCUCCG	Cleavage	| Symbols: ATNAC2, ORE1, ANAC092, ATNAC6, NAC2, NAC6 | NAC domain containing protein 6 | chr5:15858400-15859788 REVERSE LENGTH=1187
	AT2G37960	3	6.789	1	20	1636	1655	UGGAGAAGCAGGGCACGUGC	GUACUUGUCCAGCUUCUCCA	Translation	| Symbols: | unknown protein; BEST Arabidopsis thaliana protein match is: unknown protein (TAIR:AT3G54060.2); Has 418 Blast hits to 247 proteins in 92 species: Archae - 0; Bacteria - 163; Metazoa - 49; Fungi - 80; Plants - 28; Viruses - 0; Other Eukaryotes - 98 (source: NCBI BLink). | chr2:15886548-15889220 REVERSE LENGTH=1793
miR165	AT5G06350	3	20.884	1	21	1062	1082	GGAAUGUUGUCUGGAUCGAGG	CCUCGAUCCAGAAAACAAUCU	Translation	| Symbols: | ARM repeat superfamily protein | chr5:1938781-1944357 FORWARD LENGTH=2794
	AT1G24050	3	14.024	1	20	303	322	GGAAUGUUGUCUGGAUCGAG	CUUGAUUCAGACAACUUUUC	Cleavage	| Symbols: | RNA-processing, Lsm domain | chr1:8507010-8508864 FORWARD LENGTH=1039
	AT1G74790	2.5	18.249	1	20	1375	1394	GGAAUGUUGUCUGGAUCGAG	CUUGAUGUAGAUAACAUUCC	Cleavage	| Symbols: | catalytics | chr1:28098765-28101896 FORWARD LENGTH=2458
	AT2G37260	3	15.698	1	21	9	29	GGAAUGUUGUCUGGAUCGAGG	CCUUGAUCCAUCCAACGUUCC	Translation	| Symbols: TTG2, ATWRKY44, WRKY44, DSL1 | WRKY family transcription factor family protein | chr2:15644840-15647065 FORWARD LENGTH=1816
	AT5G57035	3	14.189	1	21	1723	1743	GGAAUGUUGUCUGGAUCGAGG	CCUCAAACCAGGCAACAUUCU	Cleavage	| Symbols: | U-box domain-containing protein kinase family protein | chr5:23080661-23083988 FORWARD LENGTH=2621
	AT5G01090	3	18.011	1	20	1016	1035	GGAAUGUUGUCUGGAUCGAG	CUUGAUCCAAACGACGUUUC	Translation	| Symbols: | Concanavalin A-like lectin family protein | chr5:32832-34326 FORWARD LENGTH=1495
	AT1G49475	3	20.527	1	20	310	329	UCGGACCAGGCUUCAUCCCC	GGUGAUGAGGUUUGGUUCGA	Cleavage	| Symbols: | AP2/B3-like transcriptional factor family protein | chr1:18312920-18314016 FORWARD LENGTH=904
miR166	AT4G17950	3	20.823	1	21	1518	1538	GGACUGUUGUCUGGCUCGAGG	UCUCUGGCCUGGCAACAGUCC	Cleavage	| Symbols: | AT hook motif DNA-binding family protein | chr4:9966990-9969232 REVERSE LENGTH=1850
	AT2G34710	2	21.099	1	20	871	890	UCGGACCAGGCUUCAUUCCC	UGGGAUGAAGCCUGGUCCGG	Cleavage	| Symbols: PHB, ATHB14, ATHB-14, PHB-1D | Homeobox-leucine zipper family protein / lipid-binding START domain-containing protein | chr2:14639323-14644273 REVERSE LENGTH=3064
	AT5G04240	2.5	18.788	1	21	837	857	GGAAUGUUGUCUGGCACGAGG	UUUCAUGCCAGAUGACAUUCC	Cleavage	| Symbols: ELF6 | Zinc finger (C2H2 type) family protein / transcription factor jumonji (jmj) family protein | chr5:1169544-1174878 FORWARD LENGTH=4263
	AT1G78420	3	20.34	1	21	1077	1097	GGAAUGUUGUCUGGCACGAGG	UCUGUUGUUAGACAACAUUCC	Cleavage	| Symbols: | RING/U-box superfamily protein | chr1:29504533-29507486 FORWARD LENGTH=1923
	AT3G26400	3	20.543	1	20	272	291	GGAAUGUUGUCUGGCACGAG	CUGGUCCUAGACAACGUUCC	Cleavage	| Symbols: EIF4B1 | eukaryotic translation initiation factor 4B1 | chr3:9666616-9669162 FORWARD LENGTH=1680
miR167	AT1G79470	3	14.288	1	21	874	894	GAUCAUGUUCGCAGUUUCACC	GGUGAGACUGUGAACGUGGUG	Cleavage	| Symbols: | Aldolase-type TIM barrel family protein | chr1:29894598-29897166 REVERSE LENGTH=1950
	AT1G67120	3	18.108	1	21	1909	1930	GAUCAUGU-UCGCAGUUUCACC	GGUGAAACUGCGUCACAUGAUC	Translation	| Symbols: | ATPases;nucleotide binding;ATP binding;nucleoside-triphosphatases;transcription factor binding | chr1:25069562-25095526 REVERSE LENGTH=16347
	AT4G23660	3	13.007	1	20	1378	1397	GAUCAUGUUCGCAGUUUCAC	GUGAAACAGAGGACAUGGUC	Translation	| Symbols: AtPPT1, PPT1 | polyprenyltransferase 1 | chr4:12327708-12331679 REVERSE LENGTH=1663
	AT2G23520	3	21.075	1	19	579	598	GAUCAUGUU-CGCAGUUUCA	UGGAACUGUGGAACAUGAUC	Translation	| Symbols: | Pyridoxal phosphate (PLP)-dependent transferases superfamily protein | chr2:10013991-10016943 REVERSE LENGTH=2953
	AT5G13820	3	21.321	1	22	643	664	UAGGUCAUGCUGGUAGUUUCAC	GUGAAAAUACUAGCGUGACUUG	Cleavage	| Symbols: TBP1, ATBP-1, ATBP1, ATTBP1, HPPBF-1 | telomeric DNA binding protein 1 | chr5:4460894-4464666 FORWARD LENGTH=2548
	AT4G32660	3	22.283	1	23	945	967	UAGGUCAUGCUGGUAGUUUCACC	GAUGGAGUUACCAGUGUGACUUA	Cleavage	| Symbols: AME3 | Protein kinase superfamily protein | chr4:15756165-15759314 FORWARD LENGTH=1552
	AT5G24770	2.5	23.28	1	20	963	982	UAGGUCAUGCUGGUAGUUUC	GAAGCUGCUGGCGUGACCUA	Cleavage	| Symbols: VSP2, ATVSP2 | vegetative storage protein 2 | chr5:8500476-8502224 REVERSE LENGTH=1415
	AT4G21710	2.5	19.812	1	20	2913	2932	UAGGUCAUGCUGGUAGUUUC	GGAACUGUUGGCAUGACCUA	Cleavage	| Symbols: NRPB2, EMB1989, RPB2 | DNA-directed RNA polymerase family protein | chr4:11535525-11542268 REVERSE LENGTH=3794
	AT1G07610	3	15.436	1	20	201	220	UAGGUCAUGCUGGUAGUUUC	GAAAUUAUCAGCAUGGUCUC	Cleavage	| Symbols: MT1C | metallothionein 1C | chr1:2341542-2342123 FORWARD LENGTH=457
	AT3G05010	3	15.718	1	22	782	803	UAGGUCAUGCUGGUAGUUUCAC	GAGAGAUUACCAGCAAGACCUG	Cleavage	| Symbols: | Protein of unknown function, transmembrane-40 | chr3:1389449-1391675 FORWARD LENGTH=1270
	AT5G53060	3	11.166	1	22	350	371	UAGGUCAUGCUGGUAGUUUCAC	GAGAAACUACCACUAUGACCAA	Translation	| Symbols: | RNA-binding KH domain-containing protein | chr5:21515026-21520421 FORWARD LENGTH=1037
	AT1G30330	2	21.652	1	21	3235	3255	UAAGCUGCCAGCAUGAUCUUG	UGAGAUCAGGCUGGCAGCUUG	Cleavage	| Symbols: ARF6 | auxin response factor 6 | chr1:10685822-10690838 REVERSE LENGTH=3827
	AT5G37020	2.5	19.547	1	20	2370	2389	UAAGCUGCCAGCAUGAUCUU	UAGAUCAGGCUGGCAGCUUG	Cleavage	| Symbols: ARF8, ATARF8 | auxin response factor 8 | chr5:14630028-14634387 FORWARD LENGTH=2840
	AT3G61310	3	23.878	1	22	1205	1227	UGAAGCUGCCAGC-AUGAUCUGG	CCAGGUCAUUGUUGGCAGCUUCA	Cleavage	| Symbols: | AT hook motif DNA-binding family protein | chr3:22690596-22692834 REVERSE LENGTH=1657
	AT3G06868	3	21.201	1	20	429	448	UGAAGCUGCCAGCAUGAUCU	AGAACAUGCUCGCAGCUUCU	Translation	| Symbols: | unknown protein; FUNCTIONS IN: molecular_function unknown; INVOLVED IN: biological_process unknown; LOCATED IN: cellular_component unknown; BEST Arabidopsis thaliana protein match is: unknown protein (TAIR:AT5G49100.1); Has 30201 Blast hits to 17322 proteins in 780 species: Archae - 12; Bacteria - 1396; Metazoa - 17338; Fungi - 3422; Plants - 5037; Viruses - 0; Other Eukaryotes - 299…
	AT1G02800	3	19.889	1	20	1045	1064	UGAAGCUGCCAGCAUGAUCU	AGAGCAUGCUGAUAGUUUCA	Translation	| Symbols: ATCEL2, CEL2 | cellulase 2 | chr1:613216-616191 REVERSE LENGTH=1764
	AT5G19950	3	19.223	1	20	1199	1219	UGAAGCUGCCA-GCAUGAUCU	AGAUCUUGCAUGGCAGCUUCA	Cleavage	| Symbols: | Domain of unknown function (DUF1767) | chr5:6740777-6743773 REVERSE LENGTH=1670
miR168	AT4G20400	2.5	12.371	1	21	1822	1842	CCCGUCUUGUAUCAACUGAAU	GUUCAGUUGAAACAAGAUGGU	Translation	| Symbols: JMJ14, PKDM7B | JUMONJI 14 | chr4:11009693-11013860 FORWARD LENGTH=3026
	AT1G48410	3	20.259	1	21	521	541	UCGCUUGGUGCAGGUCGGGAA	UUCCCGAGCUGCAUCAAGCUA	Cleavage	| Symbols: AGO1 | Stabilizer of iron transporter SufD / Polynucleotidyl transferase | chr1:17885633-17892596 REVERSE LENGTH=3407
	AT3G04380	3	12.343	1	20	143	162	UCGCUUGGUGCAGGUCGGGA	UCUCGAUAUGCAACAAGCGA	Cleavage	| Symbols: SUVR4, SDG31 | SET-domain containing protein lysine methyltransferase family protein | chr3:1161501-1164765 FORWARD LENGTH=1725
miR169	AT2G40840	3	10.184	1	20	1569	1588	GGCAAGUUGUCCUUGGCUAC	AUAUCCAAGGACAACUUGCA	Cleavage	| Symbols: DPE2 | disproportionating enzyme 2 | chr2:17044963-17050947 FORWARD LENGTH=3263
	AT1G17590	2	15.898	1	20	1200	1219	CAGCCAAGGAUGACUUGCCG	AGGGAAGUCAUCCUUGGCUG	Cleavage	| Symbols: NF-YA8 | nuclear factor Y, subunit A8 | chr1:6050222-6052513 REVERSE LENGTH=1419
	AT1G54160	2	18.91	1	20	1285	1304	CAGCCAAGGAUGACUUGCCG	CGGGAAGUCAUCCUUGGCUA	Cleavage	| Symbols: NFYA5, NF-YA5 | nuclear factor Y, subunit A5 | chr1:20217336-20219452 REVERSE LENGTH=1462
	AT3G20910	2.5	15.344	1	20	1036	1055	CAGCCAAGGAUGACUUGCCG	CGGCAAUUCAUUCUUGGCUU	Cleavage	| Symbols: NF-YA9 | nuclear factor Y, subunit A9 | chr3:7326382-7328576 FORWARD LENGTH=1232
	AT5G12840	2.5	15.919	1	20	1038	1057	CAGCCAAGGAUGACUUGCCG	CGGCAAAUCAUUCUUGGCUU	Cleavage	| Symbols: HAP2A, EMB2220, ATHAP2A, NF-YA1 | nuclear factor Y, subunit A1 | chr5:4050840-4053534 REVERSE LENGTH=1275
	AT5G42120	2.5	20.367	1	20	1053	1072	CAGCCAAGGAUGACUUGCCG	UGGAAGGUUAUCCUUGGCUG	Cleavage	| Symbols: | Concanavalin A-like lectin protein kinase family protein | chr5:16833073-16835148 REVERSE LENGTH=2076
	AT1G72830	3	17.515	1	20	1414	1433	CAGCCAAGGAUGACUUGCCG	GGGGAAGUCAUCCUUGGCUA	Cleavage	| Symbols: HAP2C, ATHAP2C, NF-YA3 | nuclear factor Y, subunit A3 | chr1:27405456-27407968 REVERSE LENGTH=1615
	AT3G05690	2.5	24.605	1	21	1183	1203	UAGCCAAGGAUGACUUGCCUG	CAGGCAAAUCAUCUUUGGCUC	Cleavage	| Symbols: UNE8, ATHAP2B, HAP2B, NF-YA2 | nuclear factor Y, subunit A2 | chr3:1676546-1678932 REVERSE LENGTH=1464
miR170	AT3G55410	3	20.151	1	20	705	724	UGAUUGAGCCGUGUCAAUAU	AUAUUGACAAGGCUCGAACA	Translation	| Symbols: | 2-oxoglutarate dehydrogenase, E1 component | chr3:20541435-20546034 FORWARD LENGTH=3494
	AT1G10340	3	15.504	1	20	596	615	UGAUUGAGCCGUGUCAAUAU	AUAUUGUUAGGGCUCGAUCA	Translation	| Symbols: | Ankyrin repeat family protein | chr1:3390322-3392524 REVERSE LENGTH=1921
miR171	AT4G00150	0	21.806	1	21	856	876	UGAUUGAGCCGCGCCAAUAUC	GAUAUUGGCGCGGCUCAAUCA	Cleavage	| Symbols: HAM3, ATHAM3, LOM3 | GRAS family transcription factor | chr4:57199-59286 REVERSE LENGTH=2088
	AT3G60630	0	14.202	1	21	1045	1065	UGAUUGAGCCGCGCCAAUAUC	GAUAUUGGCGCGGCUCAAUCA	Cleavage	| Symbols: HAM2, ATHAM2, LOM2 | GRAS family transcription factor | chr3:22410365-22412608 REVERSE LENGTH=2244
	AT2G45160	0	14.986	1	21	1003	1023	UGAUUGAGCCGCGCCAAUAUC	GAUAUUGGCGCGGCUCAAUCA	Cleavage	| Symbols: HAM1, ATHAM1, LOM1 | GRAS family transcription factor | chr2:18617862-18620150 REVERSE LENGTH=2289
miR319	AT5G06100	2.5	21.666	1	20	1161	1180	UUGGACUGAAGGGAGCUCCC	UGGAGCUCCCUUCAUUCCAA	Cleavage	| Symbols: MYB33, ATMYB33 | myb domain protein 33 | chr5:1837914-1839997 FORWARD LENGTH=1579
	AT5G67090	3	19.478	1	21	1154	1174	UUGGACUGAAGGGAGCUCCCU	GGAGAGUUCCCUUCGGUUCAG	Cleavage	| Symbols: | Subtilisin-like serine endopeptidase family protein | chr5:26774018-26776391 REVERSE LENGTH=2374
	AT2G31070	2.5	10.122	1	21	1380	1400	UUGGACUGAAGGGAGCUCCUU	AAGGGGUACCCUUCAGUCCAG	Cleavage	| Symbols: TCP10 | TCP domain protein 10 | chr2:13220478-13222609 REVERSE LENGTH=2017
	AT3G66658	2.5	22.764	1	21	1087	1107	UUGGACUGAAGGGAGCUCCUU	AAGGGGCACUCUUCAGUCCAG	Cleavage	| Symbols: ALDH22A1 | aldehyde dehydrogenase 22A1 | chr3:2095105-2099137 REVERSE LENGTH=2155
	AT3G15030	2.5	13.479	1	21	1300	1320	UUGGACUGAAGGGAGCUCCUU	GAGGGGUCCCCUUCAGUCCAG	Cleavage	| Symbols: TCP4 | TCP family transcription factor 4 | chr3:5061681-5064115 FORWARD LENGTH=2033
	AT1G53230	3	14.601	1	21	1184	1204	UUGGACUGAAGGGAGCUCCUU	GAGGGGUCCCCUUCAGUCCAU	Cleavage	| Symbols: TCP3 | TEOSINTE BRANCHED 1, cycloidea and PCF transcription factor 3 | chr1:19849788-19851725 REVERSE LENGTH=1844
	AT1G30210	2.5	20.637	1	20	1013	1032	UUGGACUGAAGGGAGCUCCU	AGGGGGACCCUUCAGUCCAA	Cleavage	| Symbols: TCP24 | TEOSINTE BRANCHED 1, cycloidea, and PCF family 24 | chr1:10627185-10630610 REVERSE LENGTH=1553
	AT4G18390	2.5	15.631	1	20	1127	1146	UUGGACUGAAGGGAGCUCCU	AGGGGGACCCUUCAGUCCAA	Cleavage	| Symbols: TCP2 | TEOSINTE BRANCHED 1, cycloidea and PCF transcription factor 2 | chr4:10162979-10165546 REVERSE LENGTH=1569
miR390	AT3G11130	3	22.216	1	20	3778	3797	CGCUAUCCAUCCUGAGUUCC	GGAACCCAAGGUGGAUAGUG	Cleavage	| Symbols: | Clathrin, heavy chain | chr3:3482149-3491908 REVERSE LENGTH=5785
	AT3G17185	3	15.357	1	21	217	237	AAGCUCAGGAGGGAUAGCGCC	GGUGUUAUCCUAUCUGAGCUU	Translation	| Symbols: TASIR-ARF, TAS3, ATTAS3 | TAS3/TASIR-ARF (TRANS-ACTING SIRNA3); other RNA | chr3:5861491-5862437 FORWARD LENGTH=555
	AT5G03640	2.5	19.107	1	20	2663	2682	AAGCUCAGGAGGGAUAGCGC	GUGCGAUCCCGCCUGAGCUU	Translation	| Symbols: | Protein kinase superfamily protein | chr5:927915-930781 FORWARD LENGTH=2781
miR394	AT1G27340	1	14.87	1	20	1373	1392	UUGGCAUUCUGUCCACCUCC	GGAGGUUGACAGAAUGCCAA	Cleavage	| Symbols: | Galactose oxidase/kelch repeat superfamily protein | chr1:9495520-9498085 FORWARD LENGTH=1853
	AT5G20580	3	18.808	1	20	1184	1203	UUGGCAUUCUGUCCACCUCC	GGAGGUGGAGAGAAUAUCAA	Translation	| Symbols: | BEST Arabidopsis thaliana protein match is: FRIGIDA interacting protein 1 (TAIR:AT2G06005.1); Has 167 Blast hits to 167 proteins in 73 species: Archae - 0; Bacteria - 25; Metazoa - 58; Fungi - 25; Plants - 43; Viruses - 0; Other Eukaryotes - 16 (source: NCBI BLink). | chr5:6958628-6962804 REVERSE LENGTH=1421
	AT4G20430	2.5	17.878	1	20	1779	1798	UUGGCAUUCUGUCCACCUCC	GCAGGUGGACAAAAUGCUAA	Translation	| Symbols: | Subtilase family protein | chr4:11017629-11021272 REVERSE LENGTH=2693
	AT1G01320	3	24.088	1	20	661	680	UUGGCAUUCUGUCCACCUCC	GGAGGUGGAAAGAAUUCUAA	Translation	| Symbols: | Tetratricopeptide repeat (TPR)-like superfamily protein | chr1:121124-130570 REVERSE LENGTH=6015
	AT3G48460	3	15.922	1	20	802	821	UUGGCAUUCUGUCCACCUCC	GGAUGUGUGCAGAGUGCCAA	Cleavage	| Symbols: | GDSL-like Lipase/Acylhydrolase superfamily protein | chr3:17949445-17951195 FORWARD LENGTH=1310
	AT5G09670	3	24.577	1	20	978	998	UUGGCAU-UCUGUCCACCUCC	GGAGGAGGACAGAGAUGCCAA	Cleavage	| Symbols: | loricrin-related | chr5:2995912-2998932 REVERSE LENGTH=2290
miR395	AT5G43780	1.5	11.571	1	21	395	415	CUGAAGUGUUUGGGGGAACUC	GAGUUCCUCCAAACACUUCAU	Cleavage	| Symbols: APS4 | Pseudouridine synthase/archaeosine transglycosylase-like family protein | chr5:17589394-17591535 REVERSE LENGTH=1702
	AT2G28780	1.5	15.047	1	21	1119	1139	CUGAAGUGUUUGGGGGAACUC	GAGUGCCUCCAAACACUUCAG	Cleavage	| Symbols: | unknown protein; INVOLVED IN: biological_process unknown; LOCATED IN: mitochondrion; EXPRESSED IN: inflorescence meristem, root, flower; EXPRESSED DURING: petal differentiation and expansion stage; CONTAINS InterPro DOMAIN/s: Protein of unknown function DUF939, bacterial (InterPro:IPR010343); BEST Arabidopsis thaliana protein match is: unknown protein (TAIR:AT3G09450.1); Has 671 Blas…
	AT5G13630	2	22.308	1	21	3567	3587	CUGAAGUGUUUGGGGGAACUC	GAGUUUUCUCAAACGCUUCAG	Cleavage	| Symbols: GUN5, CCH, CHLH, CCH1, ABAR | magnesium-chelatase subunit chlH, chloroplast, putative / Mg-protoporphyrin IX chelatase, putative (CHLH) | chr5:4387334-4392227 REVERSE LENGTH=4523
	AT5G10180	1.5	20.197	1	20	126	145	CUGAAGUGUUUGGGGGAACU	AGUUCUCCCAAACACUUCAA	Cleavage	| Symbols: AST68, SULTR2;1 | slufate transporter 2;1 | chr5:3193144-3197120 FORWARD LENGTH=2417
	AT4G14680	3	19.052	1	21	414	434	CUGAAGUGUUUGGGGGAACUC	GAGUUCCUCCAAACUCUUCAU	Cleavage	| Symbols: APS3 | Pseudouridine synthase/archaeosine transglycosylase-like family protein | chr4:8413288-8415391 REVERSE LENGTH=1633
	AT3G22890	3	15.653	1	21	442	462	CUGAAGUGUUUGGGGGAACUC	GAGUUCCUCCAAACUCUUCAU	Cleavage	| Symbols: APS1 | ATP sulfurylase 1 | chr3:8112723-8114992 FORWARD LENGTH=1764
	AT4G23990	2.5	21.512	1	20	1066	1085	CUGAAGUGUUUGGGGGAACU	AGUUUCCUCAAACAUUUCAA	Cleavage	| Symbols: ATCSLG3, CSLG3 | cellulose synthase like G3 | chr4:12456489-12460753 FORWARD LENGTH=2513
	AT4G23840	2.5	10.106	1	21	886	906	CUGAAGUGUUUGGGGGAACUC	GACUUCCCUCAAAAACUUCAG	Cleavage	| Symbols: | Leucine-rich repeat (LRR) family protein | chr4:12400345-12403403 FORWARD LENGTH=2041
	AT2G17787	3	12.747	1	20	1342	1361	CUGAAGUGUUUGGGGGAACU	AGUUUUCCCAAGUAUUUUAG	Cleavage	| Symbols: | unknown protein; BEST Arabidopsis thaliana protein match is: unknown protein (TAIR:AT4G35940.2); Has 35333 Blast hits to 34131 proteins in 2444 species: Archae - 798; Bacteria - 22429; Metazoa - 974; Fungi - 991; Plants - 531; Viruses - 0; Other Eukaryotes - 9610 (source: NCBI BLink). | chr2:7731075-7733019 FORWARD LENGTH=1440
	AT2G21230	3	23.675	1	20	1118	1137	CUGAAGUGUUUGGGGGAACU	AGUUUCCCCAACCAAUUCAG	Translation	| Symbols: | Basic-leucine zipper (bZIP) transcription factor family protein | chr2:9094332-9096347 REVERSE LENGTH=1712
	AT3G45630	3	14.593	1	20	919	938	CUGAAGUGUUUGGGGGAACU	AGUUCCUUCUAGUACUUCAG	Translation	| Symbols: | RNA binding (RRM/RBD/RNP motifs) family protein | chr3:16748174-16753833 REVERSE LENGTH=3555
	AT5G05170	3	15.826	1	20	3034	3053	CUGAAGUGUUUGGGGGAACU	AGUUACCUCAAAAGCUUCAG	Cleavage	| Symbols: CESA3, IXR1, ATCESA3, ATH-B, CEV1 | Cellulose synthase family protein | chr5:1530174-1535414 REVERSE LENGTH=3639
	AT3G57300	3	13.357	1	20	1597	1616	CUGAAGUGUUUGGGGGAACU	AGUGCUCCCAGAAACUUCAG	Cleavage	| Symbols: INO80, ATINO80 | INO80 ortholog | chr3:21199488-21207885 FORWARD LENGTH=4898
miR396	AT2G46060	2.5	15.319	1	20	2066	2085	GUUCAAUAAAGCUGUGGGAA	UUCUCACAGCUUUAUUGGCC	Cleavage	| Symbols: | transmembrane protein-related | chr2:18941099-18945099 REVERSE LENGTH=2779
	AT1G10120	3	10.282	1	21	1306	1326	UUCCACAGCUUUCUUGAACUG	UGGAACAAGAAAGCUGUGGAG	Cleavage	| Symbols: | basic helix-loop-helix (bHLH) DNA-binding superfamily protein | chr1:3304039-3306824 REVERSE LENGTH=2130
	AT5G07700	2	10.929	1	21	801	820	GCUCAAGAAAGCUGUGGGAAA	UUUCCCACAG-UUUCUUGAGC	Translation	| Symbols: MYB76, AtMYB76 | myb domain protein 76 | chr5:2450325-2451578 FORWARD LENGTH=1017
	AT3G54280	3	15.682	1	20	1032	1051	GCUCAAGAAAGCUGUGGGAA	UUUCCAUAGUUUUGUUGAGC	Cleavage	| Symbols: CHR16, CHA16, RGD3, ATBTAF1, BTAF1 | DNA binding;ATP binding;nucleic acid binding;binding;helicases;ATP binding;DNA binding;helicases | chr3:20091976-20104155 FORWARD LENGTH=6624
	AT5G01370	2	19.954	1	21	625	645	UUCCACAGCUUUCUUGAACUU	AGGUUCGAGAAGGUUGUGGAA	Cleavage	| Symbols: ACI1 | ALC-interacting protein 1 | chr5:152530-154467 FORWARD LENGTH=1501
	AT2G34530	2	21.186	1	21	773	793	UUCCACAGCUUUCUUGAACUU	GAGUUCAAGAAAGUUAUGGAA	Cleavage	| Symbols: | unknown protein; FUNCTIONS IN: molecular_function unknown; INVOLVED IN: biological_process unknown; LOCATED IN: endomembrane system; EXPRESSED IN: flower; EXPRESSED DURING: petal differentiation and expansion stage; Has 35333 Blast hits to 34131 proteins in 2444 species: Archae - 798; Bacteria - 22429; Metazoa - 974; Fungi - 991; Plants - 531; Viruses - 0; Other Eukaryotes - 9610 (so…
	AT5G43060	2	17.343	1	21	508	528	UUCCACAGCUUUCUUGAACUU	AAGAUCAAGGAAGCUGUGGGA	Cleavage	| Symbols: | Granulin repeat cysteine protease family protein | chr5:17269507-17272164 REVERSE LENGTH=1716
	AT5G57590	2.5	18.079	1	21	2285	2305	UUCCACAGCUUUCUUGAACUU	AACUUUAAGAGAGCUGUGGGA	Cleavage	| Symbols: BIO1 | adenosylmethionine-8-amino-7-oxononanoate transaminases | chr5:23318508-23322770 REVERSE LENGTH=2670
	AT3G19400	2.5	17.004	1	21	479	499	UUCCACAGCUUUCUUGAACUU	AAGAUCAAGGAAACUGUGGAA	Translation	| Symbols: | Cysteine proteinases superfamily protein | chr3:6725468-6726578 FORWARD LENGTH=936
	AT3G14110	2.5	16.108	1	21	763	783	UUCCACAGCUUUCUUGAACUU	GAGUUCAAGAUAGCUUUGGAA	Translation	| Symbols: FLU | Tetratricopeptide repeat (TPR)-like superfamily protein | chr3:4676175-4677689 REVERSE LENGTH=1088
	AT5G53220	3	14.872	1	21	451	471	UUCCACAGCUUUCUUGAACUU	AAGUUUGAGAAACUUGUGGAG	Translation	| Symbols: | unknown protein; Has 3099 Blast hits to 2528 proteins in 332 species: Archae - 2; Bacteria - 245; Metazoa - 1059; Fungi - 555; Plants - 177; Viruses - 49; Other Eukaryotes - 1012 (source: NCBI BLink). | chr5:21595994-21598224 FORWARD LENGTH=1975
	AT2G15630	3	16.675	1	20	1361	1380	UUCCACAGCUUUCUUGAACU	UGUUUGAGAAAGUUGUGGGA	Cleavage	| Symbols: | Pentatricopeptide repeat (PPR) superfamily protein | chr2:6814521-6816404 FORWARD LENGTH=1884
	AT5G58980	3	20.772	1	20	1272	1291	UUCCACAGCUUUCUUGAACU	AGUUCAAGAAGGCUGCGGAU	Cleavage	| Symbols: | Neutral/alkaline non-lysosomal ceramidase | chr5:23811449-23814683 REVERSE LENGTH=2404
	AT1G80060	2.5	19.538	1	21	293	313	UUCCACAGCUUUCUUGAACUU	GAGCUCAAAAGAGCUGUGGAA	Cleavage	| Symbols: | Ubiquitin-like superfamily protein | chr1:30116209-30117588 REVERSE LENGTH=889
	AT1G60140	2.5	16.39	1	21	2286	2306	UUCCACAGCUUUCUUGAACUU	GAGUGGAAGAAAGUUGUGGAA	Cleavage	| Symbols: ATTPS10, TPS10 | trehalose phosphate synthase | chr1:22176934-22180875 REVERSE LENGTH=3146
	AT1G63880	3	19.191	1	21	354	374	UUCCACAGCUUUCUUGAACUU	GAGUGCAAGAAAGCUAUGGGA	Cleavage	| Symbols: | Disease resistance protein (TIR-NBS-LRR class) family | chr1:23712276-23716124 REVERSE LENGTH=3369
	AT1G58020	2.5	14.204	1	21	217	236	UUCCACAGCUUUCUUGAACUU	AAGUU-AAGAGAGCUGUGGAA	Cleavage	| Symbols: | transposable element gene | chr1:21450213-21455851 REVERSE LENGTH=5639
	AT2G45480	2.5	15.027	1	21	514	535	UUCCAC-AGCUUUCUUGAACUU	ACGUUCAAGAAAGCUUGUGGAA	Cleavage	| Symbols: AtGRF9, GRF9 | growth-regulating factor 9 | chr2:18745340-18747533 FORWARD LENGTH=1565
	AT5G53660	2	15.126	1	19	531	550	UUCCACA-GCUUUCUUGAAC	GUUCAAGAAAGCAUGUGGAA	Cleavage	| Symbols: AtGRF7, GRF7 | growth-regulating factor 7 | chr5:21794536-21796046 FORWARD LENGTH=1315
	AT3G52910	2	14.357	1	19	744	763	UUCCACA-GCUUUCUUGAAC	GUUCAAGAAAGCCUGUGGAA	Cleavage	| Symbols: AtGRF4, GRF4 | growth-regulating factor 4 | chr3:19616021-19618449 REVERSE LENGTH=1480
	AT4G24150	2	13.846	1	19	839	858	UUCCACA-GCUUUCUUGAAC	GUUCAAGAAAGCAUGUGGAA	Cleavage	| Symbols: AtGRF8, GRF8 | growth-regulating factor 8 | chr4:12535972-12539387 FORWARD LENGTH=1482
	AT2G36400	2	22.724	1	19	748	767	UUCCACA-GCUUUCUUGAAC	GUUCAAGAAAGCCUGUGGAA	Cleavage	| Symbols: AtGRF3, GRF3 | growth-regulating factor 3 | chr2:15270088-15272823 REVERSE LENGTH=1615
	AT2G22840	2	20.7	1	19	783	802	UUCCACA-GCUUUCUUGAAC	GUUCAAGAAAGCCUGUGGAA	Cleavage	| Symbols: AtGRF1, GRF1 | growth-regulating factor 1 | chr2:9728756-9731301 FORWARD LENGTH=1838
	AT4G37740	2	17.834	1	19	912	931	UUCCACA-GCUUUCUUGAAC	GUUCAAGAAAGCCUGUGGAA	Cleavage	| Symbols: AtGRF2, GRF2 | growth-regulating factor 2 | chr4:17725337-17727730 REVERSE LENGTH=1925
	AT5G24660	3	16.535	1	21	148	168	UUCCACAGCUUUCUUGAACUU	GAGAUGGAGAAAGCUGUGGAG	Cleavage	| Symbols: LSU2 | response to low sulfur 2 | chr5:8443279-8443834 REVERSE LENGTH=556
	AT1G75295	3	16.171	1	21	1082	1102	UUCCACAGCUUUCUUGAACUU	AAAUUCAAUAAUGCUGUGGAA	Translation	| Symbols: | other RNA | chr1:28255438-28257151 REVERSE LENGTH=1155
	AT1G79740	3	21.42	1	21	1202	1222	UUCCACAGCUUUCUUGAACUU	GAUUUCUGGAGAGCUGUGGAA	Cleavage	| Symbols: | hAT transposon superfamily | chr1:30004367-30007020 REVERSE LENGTH=2041
miR399	AT2G33770	0.5	11.851	1	21	607	627	UGCCAAAGGAGAUUUGCCCUG	UAGGGCAAAUCUUCUUUGGCA	Cleavage	| Symbols: UBC24, ATUBC24, PHO2 | phosphate 2 | chr2:14277558-14283040 REVERSE LENGTH=4103
	AT1G78500	3	19.613	1	21	177	197	UGCCAAAGGAGAUUUGCCCUG	CAGUGCUGAUCUCCUUUGGCG	Cleavage	| Symbols: | Terpenoid cyclases family protein | chr1:29531646-29535177 FORWARD LENGTH=2304
	AT2G26900	3	15.79	1	20	1485	1504	UGCCAAAGGAGAUUUGCCCU	UGGACAAAUCUUUUUUGGCA	Cleavage	| Symbols: | Sodium Bile acid symporter family | chr2:11474952-11477944 REVERSE LENGTH=1508
	AT1G27750	3	15.756	1	20	2052	2071	UGCCAAAGGAGAUUUGCCCU	AGAGUAAAUUUCAUUUGGCA	Cleavage	| Symbols: | nucleic acid binding | chr1:9657385-9661958 FORWARD LENGTH=3476
	AT1G21270	3	18.604	1	20	255	274	UGCCAAAGGAGAGUUGCCCU	AGAGAAGCUCUUCUUUGGCA	Cleavage	| Symbols: WAK2 | wall-associated kinase 2 | chr1:7444931-7447549 FORWARD LENGTH=2469
	AT5G64470	2.5	16.844	1	21	1423	1443	GGGCAUCUUUCUAUUGGCAGG	UCUGCAUAUAGAAAGAUGCUC	Cleavage	| Symbols: TBL12 | Plant protein of unknown function (DUF828) | chr5:25776025-25777963 FORWARD LENGTH=1449
miR402	AT4G34060	0.5	22.724	1	22	254	275	UUCGAGGCCUAUUAAACCUCUG	CUGAGGUUUAAUAGGCCUCGGA	Cleavage	| Symbols: DML3 | demeter-like protein 3 | chr4:16314003-16319426 FORWARD LENGTH=3261
	AT1G69550	3	13.087	1	21	4602	4622	UUCGAGGCCUAUUAAACCUCU	GGAGGUUUAUUAGGGCUCGAG	Cleavage	| Symbols: | disease resistance protein (TIR-NBS-LRR class) | chr1:26148021-26153555 REVERSE LENGTH=5199
	AT1G70070	3	17.279	1	20	1456	1475	UUCGAGGCCUAUUAAACCUC	GAGGUUGAGUUGGCCUUGAA	Translation	| Symbols: EMB25, PDE317, ISE2 | DEAD/DEAH box helicase, putative | chr1:26390016-26394196 REVERSE LENGTH=3564
miR472	AT5G43740	1	21.044	1	22	631	652	UUUUUCCUACUCCGCCCAUACC	GGUAUGGGGGGAGUAGGAAAAA	Cleavage	| Symbols: | Disease resistance protein (CC-NBS-LRR class) family | chr5:17564739-17568802 FORWARD LENGTH=2892
	AT1G12290	1.5	19.981	1	22	1116	1137	UUUUUCCUACUCCGCCCAUACC	GGCAUGGGUGGAGUAGGAAAAA	Cleavage	| Symbols: | Disease resistance protein (CC-NBS-LRR class) family | chr1:4178359-4182593 REVERSE LENGTH=3461
	AT5G63020	2	18.777	1	22	541	562	UUUUUCCUACUCCGCCCAUACC	GGUAUGGGUGGAGUAGGUAAAA	Cleavage	| Symbols: | Disease resistance protein (CC-NBS-LRR class) family | chr5:25283063-25286002 REVERSE LENGTH=2856
	AT1G63360	2	16.404	1	22	535	556	UUUUUCCUACUCCGCCCAUACC	GGUAUGGGCGGUGUAGGGAAGA	Translation	| Symbols: | Disease resistance protein (CC-NBS-LRR class) family | chr1:23499515-23502169 REVERSE LENGTH=2655
	AT4G14610	2	19.585	1	22	547	568	UUUUUCCUACUCCGCCCAUACC	GGAAUGGGUGGAGUGGGAAAAA	Cleavage	| Symbols: | pseudogene, disease resistance protein (CC-NBS-LRR class), putative, domain signature CC-NBS-LRR exists, suggestive of a disease resistance protein.; blastp match of 45% identity and 2.2e-162 P-value to GP|24461866|gb|AAN62353.1|AF506028_20|AF506028 NBS-LRR type disease resistance protein {Poncirus trifoliata} | chr4:8380848-8383496 REVERSE LENGTH=2649
	AT1G12220	2.5	18.694	1	22	611	632	UUUUUCCUACUCCGCCCAUACC	GGUAUGGGGGGAGUAGGCAAAA	Cleavage	| Symbols: RPS5 | Disease resistance protein (CC-NBS-LRR class) family | chr1:4144572-4147911 FORWARD LENGTH=2965
	AT5G43730	2	17.179	1	22	623	644	UUUUUCCUACUCCGCCCAUACC	GGUAUGGGGGGAAUAGGAAAAA	Translation	| Symbols: | Disease resistance protein (CC-NBS-LRR class) family | chr5:17560179-17562929 FORWARD LENGTH=2751
	AT4G10780	2.5	18.686	1	22	538	559	UUUUUCCUACUCCGCCCAUACC	GGUAUGGGGGGAGUAGGCAAAA	Cleavage	| Symbols: | LRR and NB-ARC domains-containing disease resistance protein | chr4:6634779-6637457 REVERSE LENGTH=2679
	AT1G61180	3	17.069	1	22	676	697	UUUUUCCUACUCCGCCCAUACC	GGUAUGGGUGGUGUAGGCAAAA	Translation	| Symbols: | LRR and NB-ARC domains-containing disease resistance protein | chr1:22551345-22554649 FORWARD LENGTH=3305
	AT1G61190	3	17.37	1	22	538	559	UUUUUCCUACUCCGCCCAUACC	GGUAUGGGUGGUGUAGGCAAAA	Translation	| Symbols: | LRR and NB-ARC domains-containing disease resistance protein | chr1:22557602-22560687 FORWARD LENGTH=2904
	AT1G61310	3	17.51	1	22	541	562	UUUUUCCUACUCCGCCCAUACC	GGUAUGGGUGGUGUAGGCAAAA	Translation	| Symbols: | LRR and NB-ARC domains-containing disease resistance protein | chr1:22613063-22615943 REVERSE LENGTH=2881
	AT5G47260	3	19.596	1	22	526	547	UUUUUCCUACUCCGCCCAUACC	GGUAGGGGUGGAGUAGGCAAAA	Cleavage	| Symbols: | ATP binding;GTP binding;nucleotide binding;nucleoside-triphosphatases | chr5:19189411-19192516 FORWARD LENGTH=2847
	AT1G61300	2.5	23.742	1	22	300	321	UUUUUCCUACUCCGCCCAUACC	GGUAUGGGUGGUGUUGGAAAAA	Translation	| Symbols: | LRR and NB-ARC domains-containing disease resistance protein | chr1:22607466-22610273 REVERSE LENGTH=2635
	AT4G13510	3	18.558	1	20	1258	1277	UUUUUCCUACUCCGCCCAUA	UAUGGGCGGUGGAGGAAAAC	Translation	| Symbols: AMT1;1, ATAMT1, ATAMT1;1 | ammonium transporter 1;1 | chr4:7858183-7859918 FORWARD LENGTH=1736
	AT3G48800	3	6.386	1	20	627	646	UUUUUCCUACUCCGCCCAUA	UAUGGAUGGAGGAGGAAAAG	Translation	| Symbols: | Sterile alpha motif (SAM) domain-containing protein | chr3:18095825-18096661 REVERSE LENGTH=837
	AT4G26940	3	11.884	1	21	1799	1819	AUGGUCGAAGUAGGCAAAAUC	GAUUUUGCCUAUUUUGUUCAU	Cleavage	| Symbols: | Galactosyltransferase family protein | chr4:13529425-13532696 REVERSE LENGTH=1945
	AT4G24340	3	11.154	1	20	98	117	AUGGUCGAAGUAGGCAAAAU	GUUUUGCGUGCUUCGACCAC	Cleavage	| Symbols: | Phosphorylase superfamily protein | chr4:12607447-12609252 FORWARD LENGTH=1149
	AT4G07410	3	19.937	1	20	1578	1597	AUGGUCGAAGUAGGCAAAAU	AUUUUGCUUACUCUGACCAA	Cleavage	| Symbols: | Transducin family protein / WD-40 repeat family protein | chr4:4201249-4205224 REVERSE LENGTH=2752
	AT1G75180	3	8.674	1	20	146	165	AUGGUCGAAGUAGGCAAAAU	AUUUUGAUUUCUUUGACCAU	Translation	| Symbols: | Erythronate-4-phosphate dehydrogenase family protein | chr1:28215836-28218330 REVERSE LENGTH=1543
miR5026	AT4G16660	3	22.571	1	21	1580	1600	ACUCAUAAGAUCGUGACACGU	ACGUGUCACUUGCUUAUGAGU	Translation	| Symbols: | heat shock protein 70 (Hsp 70) family protein | chr4:9376737-9381507 FORWARD LENGTH=3023
miR5643	AT1G24270	1.5	14.671	1	20	491	510	AGGCUUUUAAGAUCUGGUUG	CAACCAGAUCAUAGAAGCCU	Translation	| Symbols: | unknown protein; BEST Arabidopsis thaliana protein match is: unknown protein (TAIR:AT5G13090.1); Has 84 Blast hits to 83 proteins in 13 species: Archae - 0; Bacteria - 0; Metazoa - 0; Fungi - 0; Plants - 84; Viruses - 0; Other Eukaryotes - 0 (source: NCBI BLink). | chr1:8608058-8608763 REVERSE LENGTH=706
	AT1G69540	2.5	16.759	1	20	1158	1177	AGGCUUUUAAGAUCUGGUUG	UAGCCAGAUCUUGGAAGCUU	Cleavage	| Symbols: AGL94 | AGAMOUS-like 94 | chr1:26145044-26147571 REVERSE LENGTH=1540
	AT3G55660	2	8.483	1	20	953	972	AGGCUUUUAAGAUCUGGUUG	CAACCAAAUCUUGAAAGCUU	Cleavage	| Symbols: ATROPGEF6, ROPGEF6 | ROP (rho of plants) guanine nucleotide exchange factor 6 | chr3:20648942-20651388 REVERSE LENGTH=1947
	AT3G20640	3	20.607	1	20	1349	1368	AGGCUUUUAAGAUCUGGUUG	GAACCAGAUCUUAGAAGUCG	Cleavage	| Symbols: | basic helix-loop-helix (bHLH) DNA-binding superfamily protein | chr3:7210407-7213299 REVERSE LENGTH=1712
	AT1G08970	3	2.993	1	20	87	106	AGGCUUUUAAGAUCUGGUUG	AAACCAGAUCUUAAAACUCU	Cleavage	| Symbols: HAP5C, NF-YC9 | nuclear factor Y, subunit C9 | chr1:2882524-2884011 FORWARD LENGTH=1034
	AT3G57720	3	10.57	1	20	224	243	AGGCUUUUAAGAUCUGGUUG	UGACCAGAUCUUGAAAGCUA	Cleavage	| Symbols: | Protein kinase superfamily protein | chr3:21387722-21389726 FORWARD LENGTH=2005
	AT1G45130	3	20.13	1	20	760	779	AGGCUUUUAAGAUCUGGUUG	GAACCAGAUCUUAAAGGGCU	Cleavage	| Symbols: BGAL5 | beta-galactosidase 5 | chr1:17065252-17069262 FORWARD LENGTH=2546
	AT2G47870	2.5	20.633	1	20	273	292	AGGCUUUUAAGAUCUGGUUG	CAAGCAGAUGUUAAAGGCCU	Translation	| Symbols: | Thioredoxin superfamily protein | chr2:19603339-19603650 FORWARD LENGTH=312
	AT4G31120	2.5	15.134	1	19	496	515	AGGCUUU-UAAGAUCUGGUU	AACCAGAUCUUACAAGGCCU	Cleavage	| Symbols: PRMT5 | SHK1 binding protein 1 | chr4:15132119-15136637 REVERSE LENGTH=2158
	AT1G66830	3	19.478	1	20	1260	1279	AGGCUUUUAAGAUCUGGUUG	CGACCAGCUUCUAAAAGCCU	Translation	| Symbols: | Leucine-rich repeat protein kinase family protein | chr1:24930665-24932918 REVERSE LENGTH=2177
	AT1G06840	3	17.643	1	20	857	876	AGGCUUUUAAGAUCUGGUUG	CCACCAGAGCUUGGAAGCCU	Cleavage	| Symbols: | Leucine-rich repeat protein kinase family protein | chr1:2097747-2103479 REVERSE LENGTH=3240
	AT2G41220	3	20.903	1	20	4945	4964	AGGCUUUUAAGAUCUGGUUG	CAAACACAGCUUAAAAGCCU	Cleavage	| Symbols: GLU2 | glutamate synthase 2 | chr2:17177664-17188751 FORWARD LENGTH=5523
miR781	AT5G23480	1.5	11.117	1	20	1239	1258	UUAGAGUUUUCUGGAUACUU	UAGUAUCCAGAAAACUCUAG	Cleavage	| Symbols: | SWIB/MDM2 domain;Plus-3;GYF | chr5:7916314-7919278 FORWARD LENGTH=1836
	AT1G44900	2.5	15.004	1	21	2569	2589	UUAGAGUUUUCUGGAUACUUA	UUGGUGUCCAGAGAACUCUAA	Cleavage	| Symbols: MCM2 | minichromosome maintenance (MCM2/3/5) family protein | chr1:16970214-16974581 FORWARD LENGTH=3006
	AT1G69490	3	13.907	1	21	411	431	UUAGAGUUUUCUGGAUACUUA	UAGGUGUCAAGAAAGCUCUAG	Cleavage	| Symbols: NAP, ANAC029, ATNAP | NAC-like, activated by AP3/PI | chr1:26122139-26123421 FORWARD LENGTH=1100
	AT4G31800	3	16.98	1	21	1146	1166	UUAGAGUUUUCUGGAUACUUA	UAAGUAUUCGAGAAACUUUAA	Translation	| Symbols: WRKY18 | WRKY DNA-binding protein 18 | chr4:15383201-15385029 FORWARD LENGTH=1242
	AT5G08770	3	16.054	1	20	111	130	UUAGAGUUUUCUGGAUACUU	CAGUAUCCGGCAAAUUCUAA	Translation	| Symbols: | unknown protein; Has 30201 Blast hits to 17322 proteins in 780 species: Archae - 12; Bacteria - 1396; Metazoa - 17338; Fungi - 3422; Plants - 5037; Viruses - 0; Other Eukaryotes - 2996 (source: NCBI BLink). | chr5:2855638-2856540 REVERSE LENGTH=903
	AT5G57050	3	16.098	1	20	83	102	UUAGAGUUUUCUGGAUACUU	CAGAAUCCAGGAAACUCUGA	Cleavage	| Symbols: ABI2, AtABI2 | Protein phosphatase 2C family protein | chr5:23087235-23089627 FORWARD LENGTH=1961
	AT2G37760	3	15.977	1	20	42	61	UUAGAGUUUUCUGGAUACUU	AAUUAUCCAGAAAACUUUUA	Cleavage	| Symbols: | NAD(P)-linked oxidoreductase superfamily protein | chr2:15831854-15833866 FORWARD LENGTH=1126
	AT3G60680	3	18.482	1	20	1955	1974	UUAGAGUUUUCUGGAUACUU	AAGUGUACAGAAGGUUCUAA	Cleavage	| Symbols: | Plant protein of unknown function (DUF641) | chr3:22429960-22432042 FORWARD LENGTH=2083
	AT1G76490	3	17.88	1	20	1137	1156	UUAGAGUUUUCUGGAUACUU	GAGAAUCCAGAGAACUUUGA	Cleavage	| Symbols: HMG1, HMGR1, AtHMGR1 | hydroxy methylglutaryl CoA reductase 1 | chr1:28695760-28698793 FORWARD LENGTH=2557
	AT2G47000	3	24.094	1	20	142	161	UUAGAGUUUUCUGGAUACUU	AGGUAUCUGUGAAACUCUAA	Translation	| Symbols: MDR4, PGP4, ABCB4, ATPGP4 | ATP binding cassette subfamily B4 | chr2:19309868-19315241 REVERSE LENGTH=4161
miR824	AT3G08870	2.5	18.25	1	21	1873	1893	CCUUCUCAUCGAUGGUCUAGA	UUUAGGCCAUCGAUGAGAAUG	Cleavage	| Symbols: | Concanavalin A-like lectin protein kinase family protein | chr3:2700355-2702581 REVERSE LENGTH=2227
	AT3G12460	3	12.457	1	21	696	716	CCUUCUCAUCGAUGGUCUAGA	UCUAGACCAUCUGUGGGAAGA	Translation	| Symbols: | Polynucleotidyl transferase, ribonuclease H-like superfamily protein | chr3:3954695-3955423 REVERSE LENGTH=729
	AT3G57230	0.5	12.902	1	21	586	606	UAGACCAUUUGUGAGAAGGGA	UCUCUUCUCACAAAUGGUCUA	Cleavage	| Symbols: AGL16 | AGAMOUS-like 16 | chr3:21177710-21180874 FORWARD LENGTH=923
	AT4G04885	2.5	15.533	1	20	2169	2188	UAGACCAUUUGUGAGAAGGG	CCCUUCUCGGAAAUGGUUUG	Translation	| Symbols: PCFS4 | PCF11P-similar protein 4 | chr4:2471972-2475981 FORWARD LENGTH=3102
	AT2G33580	3	16.621	1	20	838	858	UAGA-CCAUUUGUGAGAAGGG	UUCUUCUCACAAAUGGAUCUA	Cleavage	| Symbols: | Protein kinase superfamily protein | chr2:14219623-14221861 REVERSE LENGTH=2239
miR843	AT1G56520	3	19.367	1	21	2286	2306	UUUAGGUCGAGCUUCAUUGGA	UCUAAGGAAGCUAGACCUAAG	Translation	| Symbols: | Disease resistance protein (TIR-NBS-LRR class) family | chr1:21174768-21178920 REVERSE LENGTH=3540
	AT1G12480	3	22.147	1	20	1184	1203	UUUAGGUCGAGCUUCAUUGG	CCAGUGAAGCUCUUCCUAAA	Cleavage	| Symbols: OZS1, SLAC1, RCD3, CDI3 | C4-dicarboxylate transporter/malic acid transport protein | chr1:4257268-4259300 REVERSE LENGTH=1881
	AT3G01160	3	18.244	1	20	977	996	UUUAGGUCGAGCUUCAUUGG	UCAAACAAGCUCGACCUAAG	Cleavage	| Symbols: | FUNCTIONS IN: molecular_function unknown; INVOLVED IN: biological_process unknown; LOCATED IN: cytosol, nucleus; EXPRESSED IN: 22 plant structures; EXPRESSED DURING: 13 growth stages; CONTAINS InterPro DOMAIN/s: NUC153 (InterPro:IPR012580); Has 36638 Blast hits to 21323 proteins in 1057 species: Archae - 109; Bacteria - 2369; Metazoa - 13796; Fungi - 4858; Plants - 1657; Viruses - 48…
miR858	AT3G11440	2.5	14.874	1	20	556	575	UUUCGUUGUCUGUUCGACCU	UGGUCGAACAGAUAAUGAGA	Cleavage	| Symbols: ATMYB65, MYB65 | myb domain protein 65 | chr3:3602093-3605104 FORWARD LENGTH=2015
	AT3G46130	3	12.123	1	20	216	235	UUUCGUUGUCUGUUCGACCU	GGGACGAACGGAUAACGAGA	Cleavage	| Symbols: MYB48 | myb domain protein 48 | chr3:16945525-16946376 FORWARD LENGTH=711
	AT4G09460	2.5	11.378	1	20	344	363	UUUCGUUGUCUGUUCGACCU	AGGAAGAACAGAUAACGAAA	Cleavage	| Symbols: AtMYB6, MYB6 | myb domain protein 6 | chr4:5992966-5994258 FORWARD LENGTH=984
	AT3G49690	3	12.757	1	20	500	519	UUUCGUUGUCUGUUCGACCU	GGGACGAACAGACAACGAUA	Cleavage	| Symbols: RAX3, MYB84, ATMYB84 | myb domain protein 84 | chr3:18427735-18429201 FORWARD LENGTH=1240
	AT3G62610	2.5	10.929	1	20	291	310	UUUCGUUGUCUGUUCGACCU	GGGAAGAACAGACAACGAAA	Cleavage	| Symbols: ATMYB11, PFG2, MYB11 | myb domain protein 11 | chr3:23154758-23156585 FORWARD LENGTH=1246
	AT2G26960	3	16.458	1	20	316	335	UUUCGUUGUCUGUUCGACCU	GGGACGAACAGAUAAUGAGA	Cleavage	| Symbols: AtMYB81, MYB81 | myb domain protein 81 | chr2:11506065-11507426 REVERSE LENGTH=1285
	AT5G23000	3	9.338	1	20	393	412	UUUCGUUGUCUGUUCGACCU	GGGACGAACAGACAACGACA	Cleavage	| Symbols: RAX1, MYB37, ATMYB37 | myb domain protein 37 | chr5:7696135-7697927 FORWARD LENGTH=1304
	AT3G61250	2.5	20.88	1	20	595	614	UUUCGUUGUCUGUUCGACCU	AGGAAGAACAGACAACGAGA	Cleavage	| Symbols: AtMYB17, MYB17 | myb domain protein 17 | chr3:22671002-22672738 FORWARD LENGTH=1391
	AT5G52600	3	19.737	1	20	291	310	UUUCGUUGUCUGUUCGACCU	AGGUCGUACUGACAAUGAAG	Translation	| Symbols: AtMYB82, MYB82 | myb domain protein 82 | chr5:21343102-21343968 REVERSE LENGTH=701
	AT4G34990	3	10.414	1	20	369	388	UUUCGUUGUCUGUUCGACCU	AGGAAGAACAGAUAACGAGA	Cleavage	| Symbols: AtMYB32, MYB32 | myb domain protein 32 | chr4:16661329-16662367 REVERSE LENGTH=944
	AT1G22640	3	13.525	1	20	385	404	UUUCGUUGUCUGUUCGACCU	AGGAAGAACAGAUAACGAGA	Cleavage	| Symbols: ATMYB3, MYB3 | myb domain protein 3 | chr1:8006195-8007428 FORWARD LENGTH=1077
	AT5G54230	3	14.254	1	20	379	398	UUUCGUUGUCUGUUCGACCU	AGGAAGAACAGAUAAUGAAA	Cleavage	| Symbols: MYB49, AtMYB49 | myb domain protein 49 | chr5:22016250-22017933 REVERSE LENGTH=1155
	AT5G10280	3	16.58	1	20	498	517	UUUCGUUGUCUGUUCGACCU	AGGGAGAACAGAUAACGAGA	Cleavage	| Symbols: MYB92, ATMYB92, ATMYB64 | myb domain protein 92 | chr5:3232569-3234210 FORWARD LENGTH=1466
	AT1G09540	3	15.765	1	20	465	484	UUUCGUUGUCUGUUCGACCU	GGGUAGAACCGACAACGAGA	Translation	| Symbols: MYB61, ATMYB61 | myb domain protein 61 | chr1:3086159-3087912 FORWARD LENGTH=1498
	AT3G59470	3	15.688	1	20	914	934	UUUCGUUGU-CUGUUCGACCU	AGAUCGAACAGCACAACGAAA	Translation	| Symbols: | Far-red impaired responsive (FAR1) family protein | chr3:21978847-21980753 REVERSE LENGTH=1269
	AT3G08500	2.5	14.124	1	21	517	537	UUCGUUGUCUGUUCGACCUUG	CCAGGUAGAACAGACAACGAG	Cleavage	| Symbols: MYB83, AtMYB83 | myb domain protein 83 | chr3:2576794-2578246 REVERSE LENGTH=1370
	AT1G17760	3	20.642	1	20	1721	1740	UUCGUUGUCUGUUCGACCUU	AAGGUUGAGCAGAGAAUGAA	Cleavage	| Symbols: CSTF77, ATCSTF77 | Tetratricopeptide repeat (TPR)-like superfamily protein | chr1:6110107-6116617 REVERSE LENGTH=2652
	AT1G06180	3	15.234	1	20	392	411	UUCGUUGUCUGUUCGACCUU	CUGGACGAACAGACAACGAA	Cleavage	| Symbols: ATMYB13, ATMYBLFGN, MYB13 | myb domain protein 13 | chr1:1889408-1891158 FORWARD LENGTH=912
	AT1G79180	3	10.321	1	21	309	329	UUCGUUGUCUGUUCGACCUUG	CCAGGUAGAACAGAUAACGAG	Cleavage	| Symbols: ATMYB63, MYB63 | myb domain protein 63 | chr1:29786495-29787802 FORWARD LENGTH=1112
	AT5G05800	3	21.413	1	20	1176	1195	UUCGUUGUCUGUUCGACCUU	AAGAUCGGAUAGACAGUGAA	Cleavage	| Symbols: | unknown protein; BEST Arabidopsis thaliana protein match is: unknown protein (TAIR:AT3G11290.1); Has 1807 Blast hits to 1807 proteins in 277 species: Archae - 0; Bacteria - 0; Metazoa - 736; Fungi - 347; Plants - 385; Viruses - 0; Other Eukaryotes - 339 (source: NCBI BLink). | chr5:1743086-1745245 REVERSE LENGTH=1637
	AT4G12350	3	8.679	1	21	289	309	UUCGUUGUCUGUUCGACCUUG	CCAGGAAGAACAGACAACGAA	Cleavage	| Symbols: MYB42, AtMYB42 | myb domain protein 42 | chr4:7324912-7326636 FORWARD LENGTH=861
	AT1G71030	3	19.749	1	21	331	351	UUCGUUGUCUGUUCGACCUUG	CCAGGACGAACCGACAACGAA	Translation	| Symbols: ATMYBL2, MYBL2 | MYB-like 2 | chr1:26795123-26796364 REVERSE LENGTH=986
	AT1G66230	3	7.933	1	21	457	477	UUCGUUGUCUGUUCGACCUUG	CCAGGAAGAACAGACAACGAA	Cleavage	| Symbols: MYB20, AtMYB20 | myb domain protein 20 | chr1:24677154-24678415 FORWARD LENGTH=1186
	AT5G49330	3	10.544	1	21	374	394	UUCGUUGUCUGUUCGACCUUG	CCAGGAAGAACAGACAACGAA	Cleavage	| Symbols: MYB111, ATMYB111, PFG3 | myb domain protein 111 | chr5:19998952-20001378 REVERSE LENGTH=1309
	AT2G47460	3	14.417	1	21	390	410	UUCGUUGUCUGUUCGACCUUG	CCAGGGAGAACAGACAACGAA	Cleavage	| Symbols: MYB12, ATMYB12, PFG1 | myb domain protein 12 | chr2:19476337-19479478 FORWARD LENGTH=1453

## Sheet: expression comprasion
Supporting Information Table S9
Comprasion of miRNAs expression with their respective targets
miRNA	miRNA log2 fold changes Mun_FD/Deh_FD	miRNA log2 fold changes Chit_FD/Deh_FD	miRNA target log2 fold changes Mun_FD/Chit_FD	miRNA target log2 fold changes Chit_FD/Chit_FD	Gene IDs	Target discription
mir156	1.75	3.09	-0.52806	-0.477159	AT3G12670	| Symbols: emb2742 | CTP synthase family protein | chr3:4020120-4024268 REVERSE LENGTH=2056
	1.75	3.09	-0.219566	-0.0343515	AT5G45330	| Symbols: DCP5-L | decapping 5-like | chr5:18363406-18366672 REVERSE LENGTH=2139
	1.75	3.09	-0.569366	-0.0641303	AT5G43270	| Symbols: SPL2 | squamosa promoter binding protein-like 2 | chr5:17360305-17362973 REVERSE LENGTH=1574
	1.75	3.09	-0.326265	-0.323166	AT3G28690	| Symbols: | Protein kinase superfamily protein | chr3:10755039-10757868 FORWARD LENGTH=2468
	1.75	3.09	-0.142019	-0.29956	AT3G57920	| Symbols: SPL15 | squamosa promoter binding protein-like 15 | chr3:21444321-21446035 REVERSE LENGTH=1377
mir159	0.3	2.3	-0.598207	-0.710836	AT3G61740	| Symbols: SDG14, ATX3 | SET domain protein 14 | chr3:22850837-22856972 REVERSE LENGTH=3669
	0.3	2.3	-0.556393	-0.785875	AT2G46890	| Symbols: | Protein of unknown function (DUF1295) | chr2:19266733-19268170 REVERSE LENGTH=1151
mir160	2.01	2.25	-0.722632	-0.986764	AT1G77850	| Symbols: ARF17 | auxin response factor 17 | chr1:29272313-29275419 FORWARD LENGTH=2076
	2.01	2.25	-0.648957	-1.39008	AT4G30080	| Symbols: ARF16 | auxin response factor 16 | chr4:14703201-14706336 REVERSE LENGTH=2360
	2.01	2.25	-0.107562	-0.594801	AT3G09770	| Symbols: | RING/U-box superfamily protein | chr3:2996278-2998190 REVERSE LENGTH=1732
mir161	2.22	4.17	-1.1752	-0.687057	AT4G30440	| Symbols: GAE1 | UDP-D-glucuronate 4-epimerase 1 | chr4:14881855-14883480 REVERSE LENGTH=1626
	2.22	4.17	-0.893085	-3.11548	AT1G62930	| Symbols: | Tetratricopeptide repeat (TPR)-like superfamily protein | chr1:23306534-23308683 FORWARD LENGTH=2150
	2.22	4.17	-0.724366	-0.293731	AT1G06580	| Symbols: | Pentatricopeptide repeat (PPR) superfamily protein | chr1:2014003-2016054 REVERSE LENGTH=2052
	2.22	4.17	-0.662965	-4.24793	AT1G63080	| Symbols: | Pentatricopeptide repeat (PPR) superfamily protein | chr1:23387631-23390816 REVERSE LENGTH=3186
	2.22	4.17	-0.662965	-0.10497	AT1G62670	| Symbols: RPF2 | rna processing factor 2 | chr1:23204773-23206665 REVERSE LENGTH=1893
	2.22	4.17	-0.640968	-2.26246	AT5G64630	| Symbols: FAS2, NFB01, NFB1, MUB3.9 | Transducin/WD40 repeat-like superfamily protein | chr5:25833260-25836384 FORWARD LENGTH=1738
	2.22	4.17	-0.63743	-1.69188	AT1G63400	| Symbols: | Pentatricopeptide repeat (PPR) superfamily protein | chr1:23507320-23509053 FORWARD LENGTH=1734
	2.22	4.17	-0.514573	-1.12928	AT5G41170	| Symbols: | Pentatricopeptide repeat (PPR-like) superfamily protein | chr5:16478486-16480584 REVERSE LENGTH=2099
	2.22	4.17	-0.321928	-0.635086	AT1G63130	| Symbols: | Tetratricopeptide repeat (TPR)-like superfamily protein | chr1:23412730-23415149 FORWARD LENGTH=2420
	2.22	4.17	-0.203533	-1.078	AT3G18020	| Symbols: | Pentatricopeptide repeat (PPR) superfamily protein | chr3:6165449-6167515 FORWARD LENGTH=2067
	2.22	4.17	-0.0995357	-0.736966	AT1G62720	| Symbols: | Pentatricopeptide repeat (PPR-like) superfamily protein | chr1:23227532-23229150 FORWARD LENGTH=1619
	2.22	4.17	-1.23547	-1.20221	AT4G28710	| Symbols: XIH, ATXIH | Myosin family protein with Dil domain | chr4:14171998-14181771 FORWARD LENGTH=4833
	2.22	4.17	-1.04963	-0.925303	AT5G65560	| Symbols: | Pentatricopeptide repeat (PPR) superfamily protein | chr5:26200014-26203778 REVERSE LENGTH=3588
	2.22	4.17	-0.652077	-0.815575	AT3G16710	| Symbols: | Pentatricopeptide repeat (PPR) superfamily protein | chr3:5690020-5691543 FORWARD LENGTH=1524
	2.22	4.17	-0.599462	-0.426625	AT5G60960	| Symbols: | Pentatricopeptide repeat (PPR) superfamily protein | chr5:24528250-24530011 REVERSE LENGTH=1762
	2.22	4.17	-0.572579	-4.85798	AT3G43740	| Symbols: | Leucine-rich repeat (LRR) family protein | chr3:15644054-15645662 FORWARD LENGTH=946
	2.22	4.17	-0.334419	-0.770518	AT1G62914	| Symbols: | pentatricopeptide (PPR) repeat-containing protein | chr1:23301576-23303162 FORWARD LENGTH=1587
	2.22	4.17	-0.0659633	-1.01893	AT2G41720	| Symbols: EMB2654 | Tetratricopeptide repeat (TPR)-like superfamily protein | chr2:17403603-17406722 REVERSE LENGTH=2384
mir162	0.65	3.2	-0.90352	-0.883891	AT1G01040	| Symbols: DCL1, CAF, SUS1, SIN1, ASU1, EMB76, EMB60, ATDCL1 | dicer-like 1 | chr1:23146-31227 FORWARD LENGTH=6251
	0.65	3.2	-1.14347	-1.79168	AT5G64430	| Symbols: | Octicosapeptide/Phox/Bem1p family protein | chr5:25762270-25764154 REVERSE LENGTH=1885
	0.65	3.2	-0.671051	-1.13838	AT1G78130	| Symbols: UNE2 | Major facilitator superfamily protein | chr1:29400140-29401902 FORWARD LENGTH=1592
	0.65	3.2	-0.65891	-0.0506261	AT5G22000	| Symbols: RHF2A | RING-H2 group F2A | chr5:7277322-7280255 FORWARD LENGTH=1729
	0.65	3.2	-0.561504	-0.67021	AT2G28600	| Symbols: | P-loop containing nucleoside triphosphate hydrolases superfamily protein | chr2:12251784-12254823 FORWARD LENGTH=1721
	0.65	3.2	-0.477241	-1.34886	AT2G45850	| Symbols: | AT hook motif DNA-binding family protein | chr2:18871479-18873684 REVERSE LENGTH=1696
mir163	0.98	2.33	-2.58496	-2.16993	AT2G13460	| Symbols: | transposable element gene | chr2:5600306-5605593 REVERSE LENGTH=5288
	0.98	2.33	-2.23488	-0.8821	AT1G66700	| Symbols: PXMT1 | S-adenosyl-L-methionine-dependent methyltransferases superfamily protein | chr1:24873291-24874758 REVERSE LENGTH=1299
	0.98	2.33	-2.02699	-4.30574	AT1G15125	| Symbols: | S-adenosyl-L-methionine-dependent methyltransferases superfamily protein | chr1:5204625-5205912 FORWARD LENGTH=1056
	0.98	2.33	-1	-1	AT1G66720	| Symbols: | S-adenosyl-L-methionine-dependent methyltransferases superfamily protein | chr1:24881180-24882480 FORWARD LENGTH=1115
	0.98	2.33	-0.995051	-0.519539	AT3G02320	| Symbols: | N2,N2-dimethylguanosine tRNA methyltransferase | chr3:469934-473717 FORWARD LENGTH=2158
	0.98	2.33	-0.448424	-0.192645	AT4G12120	| Symbols: SEC1B, ATSEC1B | Sec1/munc18-like (SM) proteins superfamily | chr4:7256538-7261180 REVERSE LENGTH=2404
	0.98	2.33	-0.395138	-0.777608	AT1G54990	| Symbols: AXR4, RGR, RGR1 | alpha/beta-Hydrolases superfamily protein | chr1:20511519-20513681 FORWARD LENGTH=1660
	0.98	2.33	-0.343034	-0.516285	AT2G13440	| Symbols: | glucose-inhibited division family A protein | chr2:5593060-5598296 REVERSE LENGTH=2382
	0.98	2.33	-0.210679	-0.837061	AT1G64840	| Symbols: | Protein of unknown function (DUF295) | chr1:24093558-24095399 FORWARD LENGTH=1637
	0.98	2.33	-0.192645	-0.415037	AT1G66690	| Symbols: | S-adenosyl-L-methionine-dependent methyltransferases superfamily protein | chr1:24869554-24870850 REVERSE LENGTH=1114
mir164	2.11	2.88	-2.64386	-2.64386	AT2G37960	| Symbols: | unknown protein; BEST Arabidopsis thaliana protein match is: unknown protein (TAIR:AT3G54060.2); Has 418 Blast hits to 247 proteins in 92 species: Archae - 0; Bacteria - 163; Metazoa - 49; Fungi - 80; Plants - 28; Viruses - 0; Other Eukaryotes - 98 (source: NCBI BLink). | chr2:15886548-15889220 REVERSE LENGTH=1793
	2.11	2.88	-1	-0.415037	AT3G15170	| Symbols: CUC1, ANAC054, ATNAC1 | NAC (No Apical Meristem) domain transcriptional regulator superfamily protein | chr3:5109883-5111447 FORWARD LENGTH=974
	2.11	2.88	-0.887964	-2.95599	AT5G39610	| Symbols: ATNAC2, ORE1, ANAC092, ATNAC6, NAC2, NAC6 | NAC domain containing protein 6 | chr5:15858400-15859788 REVERSE LENGTH=1187
	2.11	2.88	-0.412522	-1.54952	AT1G56010	| Symbols: NAC1, anac021 | NAC domain containing protein 1 | chr1:20946571-20948040 REVERSE LENGTH=1368
	2.11	2.88	-0.127756	-1.42321	AT5G61430	| Symbols: ANAC100, ATNAC5, NAC100 | NAC domain containing protein 100 | chr5:24701122-24702761 REVERSE LENGTH=1425
mir165	1.25	2.61	-0.656046	-0.241008	AT1G49475	| Symbols: | AP2/B3-like transcriptional factor family protein | chr1:18312920-18314016 FORWARD LENGTH=904
	1.25	2.61	-0.0319901	-0.118644	AT2G34710	| Symbols: PHB, ATHB14, ATHB-14, PHB-1D | Homeobox-leucine zipper family protein / lipid-binding START domain-containing protein | chr2:14639323-14644273 REVERSE LENGTH=3064
	1.25	2.61	-1.14439	-1.07039	AT2G37260	| Symbols: TTG2, ATWRKY44, WRKY44, DSL1 | WRKY family transcription factor family protein | chr2:15644840-15647065 FORWARD LENGTH=1816
	1.25	2.61	-1.07078	-1.73306	AT5G57035	| Symbols: | U-box domain-containing protein kinase family protein | chr5:23080661-23083988 FORWARD LENGTH=2621
	1.25	2.61	-0.616085	-0.30227	AT1G74790	| Symbols: | catalytics | chr1:28098765-28101896 FORWARD LENGTH=2458
	1.25	2.61	-0.555215	-1.01612	AT5G06350	| Symbols: | ARM repeat superfamily protein | chr5:1938781-1944357 FORWARD LENGTH=2794
	1.25	2.61	-0.428678	-0.0129197	AT1G24050	| Symbols: | RNA-processing, Lsm domain | chr1:8507010-8508864 FORWARD LENGTH=1039
mir166	1.27	2.62	-0.604071	-0.780322	AT4G17950	| Symbols: | AT hook motif DNA-binding family protein | chr4:9966990-9969232 REVERSE LENGTH=1850
	1.27	2.62	-0.667606	-1.04073	AT5G04240	| Symbols: ELF6 | Zinc finger (C2H2 type) family protein / transcription factor jumonji (jmj) family protein | chr5:1169544-1174878 FORWARD LENGTH=4263
	1.27	2.62	-0.506591	-0.328949	AT3G26400	| Symbols: EIF4B1 | eukaryotic translation initiation factor 4B1 | chr3:9666616-9669162 FORWARD LENGTH=1680
	1.27	2.62	-0.439129	-0.382929	AT1G78420	| Symbols: | RING/U-box superfamily protein | chr1:29504533-29507486 FORWARD LENGTH=1923
mir167	0.17	1.86	-1.12736	-1.78278	AT1G67120	| Symbols: | ATPases;nucleotide binding;ATP binding;nucleoside-triphosphatases;transcription factor binding | chr1:25069562-25095526 REVERSE LENGTH=16347
	0.17	1.86	-0.724366	-0.781228	AT2G23520	| Symbols: | Pyridoxal phosphate (PLP)-dependent transferases superfamily protein | chr2:10013991-10016943 REVERSE LENGTH=2953
	0.17	1.86	-0.608421	-0.656516	AT4G23660	| Symbols: AtPPT1, PPT1 | polyprenyltransferase 1 | chr4:12327708-12331679 REVERSE LENGTH=1663
	0.17	1.86	-0.238512	-0.626783	AT1G79470	| Symbols: | Aldolase-type TIM barrel family protein | chr1:29894598-29897166 REVERSE LENGTH=1950
	0.17	1.86	-1.58496	-1.58496	AT1G02800	| Symbols: ATCEL2, CEL2 | cellulase 2 | chr1:613216-616191 REVERSE LENGTH=1764
	0.17	1.86	-0.493989	-1.31342	AT5G19950	| Symbols: | Domain of unknown function (DUF1767) | chr5:6740777-6743773 REVERSE LENGTH=1670
	0.17	1.86	-1.01301	-0.75872	AT3G05690	| Symbols: UNE8, ATHAP2B, HAP2B, NF-YA2 | nuclear factor Y, subunit A2 | chr3:1676546-1678932 REVERSE LENGTH=1464
	0.17	1.86	-0.904289	-0.506412	AT5G13820	| Symbols: TBP1, ATBP-1, ATBP1, ATTBP1, HPPBF-1 | telomeric DNA binding protein 1 | chr5:4460894-4464666 FORWARD LENGTH=2548
	0.17	1.86	-0.682142	-0.920928	AT5G53060	| Symbols: | RNA-binding KH domain-containing protein | chr5:21515026-21520421 FORWARD LENGTH=1037
	0.17	1.86	-0.647378	-0.77076	AT4G21710	| Symbols: NRPB2, EMB1989, RPB2 | DNA-directed RNA polymerase family protein | chr4:11535525-11542268 REVERSE LENGTH=3794
	0.17	1.86	-0.464241	-0.372973	AT3G05010	| Symbols: | Protein of unknown function, transmembrane-40 | chr3:1389449-1391675 FORWARD LENGTH=1270
	0.17	1.86	-0.283199	-0.546788	AT4G32660	| Symbols: AME3 | Protein kinase superfamily protein | chr4:15756165-15759314 FORWARD LENGTH=1552
	0.17	1.86	-1.24026	-1.11662	AT1G30330	| Symbols: ARF6 | auxin response factor 6 | chr1:10685822-10690838 REVERSE LENGTH=3827
mir168	1.68	2.65	-1.11688	-0.693119	AT1G48410	| Symbols: AGO1 | Stabilizer of iron transporter SufD / Polynucleotidyl transferase | chr1:17885633-17892596 REVERSE LENGTH=3407
	1.68	2.65	-0.152003	-0.952694	AT3G04380	| Symbols: SUVR4, SDG31 | SET-domain containing protein lysine methyltransferase family protein | chr3:1161501-1164765 FORWARD LENGTH=1725
	1.68	2.65	-0.825321	-1.37281	AT4G20400	| Symbols: JMJ14, PKDM7B | JUMONJI 14 | chr4:11009693-11013860 FORWARD LENGTH=3026
mir169	16.9	16.83	-0.278802	-1.18569	AT2G40840	| Symbols: DPE2 | disproportionating enzyme 2 | chr2:17044963-17050947 FORWARD LENGTH=3263
	16.9	16.83	-1.09357	-1.04963	AT1G54160	| Symbols: NFYA5, NF-YA5 | nuclear factor Y, subunit A5 | chr1:20217336-20219452 REVERSE LENGTH=1462
	16.9	16.83	-1.06254	-1.31104	AT1G72830	| Symbols: HAP2C, ATHAP2C, NF-YA3 | nuclear factor Y, subunit A3 | chr1:27405456-27407968 REVERSE LENGTH=1615
	16.9	16.83	-0.533219	-0.734266	AT1G17590	| Symbols: NF-YA8 | nuclear factor Y, subunit A8 | chr1:6050222-6052513 REVERSE LENGTH=1419
	16.9	16.83	-0.411678	-0.34609	AT3G20910	| Symbols: NF-YA9 | nuclear factor Y, subunit A9 | chr3:7326382-7328576 FORWARD LENGTH=1232
mir170	2.17	4.05	-2.14373	-2.10625	AT1G10340	| Symbols: | Ankyrin repeat family protein | chr1:3390322-3392524 REVERSE LENGTH=1921
	2.17	4.05	-0.844519	-0.188387	AT2G45160	| Symbols: HAM1, ATHAM1, LOM1 | GRAS family transcription factor | chr2:18617862-18620150 REVERSE LENGTH=2289
	2.17	4.05	-0.820499	-0.872877	AT3G55410	| Symbols: | 2-oxoglutarate dehydrogenase, E1 component | chr3:20541435-20546034 FORWARD LENGTH=3494
	2.17	4.05	-0.599462	-0.514573	AT3G60630	| Symbols: HAM2, ATHAM2, LOM2 | GRAS family transcription factor | chr3:22410365-22412608 REVERSE LENGTH=2244
mir319	0.45	2.09	-1.37851	-0.241008	AT5G67090	| Symbols: | Subtilisin-like serine endopeptidase family protein | chr5:26774018-26776391 REVERSE LENGTH=2374
	0.45	2.09	-0.630938	-1.04323	AT3G15030	| Symbols: TCP4 | TCP family transcription factor 4 | chr3:5061681-5064115 FORWARD LENGTH=2033
	0.45	2.09	-0.621488	-0.862496	AT1G53230	| Symbols: TCP3 | TEOSINTE BRANCHED 1, cycloidea and PCF transcription factor 3 | chr1:19849788-19851725 REVERSE LENGTH=1844
	0.45	2.09	-0.38109	-0.802354	AT1G30210	| Symbols: TCP24 | TEOSINTE BRANCHED 1, cycloidea, and PCF family 24 | chr1:10627185-10630610 REVERSE LENGTH=1553
	0.45	2.09	-0.306387	-0.984459	AT3G66658	| Symbols: ALDH22A1 | aldehyde dehydrogenase 22A1 | chr3:2095105-2099137 REVERSE LENGTH=2155
mir390	0.87	2.28	-1.17267	-1.02295	AT3G11130	| Symbols: | Clathrin, heavy chain | chr3:3482149-3491908 REVERSE LENGTH=5785
	0.87	2.28	-0.611521	-1.13627	AT2G05170	| Symbols: ATVPS11, VPS11 | vacuolar protein sorting 11 | chr2:1869877-1873812 FORWARD LENGTH=3334
mir394	0.92	2.38	-1.13982	-0.559122	AT5G20580	| Symbols: | BEST Arabidopsis thaliana protein match is: FRIGIDA interacting protein 1 (TAIR:AT2G06005.1); Has 167 Blast hits to 167 proteins in 73 species: Archae - 0; Bacteria - 25; Metazoa - 58; Fungi - 25; Plants - 43; Viruses - 0; Other Eukaryotes - 16 (source: NCBI BLink). | chr5:6958628-6962804 REVERSE LENGTH=1421
	0.92	2.38	-0.765535	-1.5025	AT5G09670	| Symbols: | loricrin-related | chr5:2995912-2998932 REVERSE LENGTH=2290
	0.92	2.38	-0.485384	-0.724601	AT1G01320	| Symbols: | Tetratricopeptide repeat (TPR)-like superfamily protein | chr1:121124-130570 REVERSE LENGTH=6015
mir395	13.48	13.54	-1.75161	-1.64709	AT5G43780	| Symbols: APS4 | Pseudouridine synthase/archaeosine transglycosylase-like family protein | chr5:17589394-17591535 REVERSE LENGTH=1702
	13.48	13.54	-0.992768	-0.978413	AT4G23840	| Symbols: | Leucine-rich repeat (LRR) family protein | chr4:12400345-12403403 FORWARD LENGTH=2041
	13.48	13.54	-0.749742	-1.25518	AT3G57300	| Symbols: INO80, ATINO80 | INO80 ortholog | chr3:21199488-21207885 FORWARD LENGTH=4898
	13.48	13.54	-0.723808	-0.950702	AT3G45630	| Symbols: | RNA binding (RRM/RBD/RNP motifs) family protein | chr3:16748174-16753833 REVERSE LENGTH=3555
	13.48	13.54	-0.65394	-0.611495	AT5G05170	| Symbols: CESA3, IXR1, ATCESA3, ATH-B, CEV1 | Cellulose synthase family protein | chr5:1530174-1535414 REVERSE LENGTH=3639
	13.48	13.54	-0.612002	-0.792444	AT4G14680	| Symbols: APS3 | Pseudouridine synthase/archaeosine transglycosylase-like family protein | chr4:8413288-8415391 REVERSE LENGTH=1633
	13.48	13.54	-0.467293	-0.0890482	AT3G22890	| Symbols: APS1 | ATP sulfurylase 1 | chr3:8112723-8114992 FORWARD LENGTH=1764
	13.48	13.54	-0.411024	-0.713053	AT2G21230	| Symbols: | Basic-leucine zipper (bZIP) transcription factor family protein | chr2:9094332-9096347 REVERSE LENGTH=1712
	13.48	13.54	-0.306867	-0.090702	AT4G23990	| Symbols: ATCSLG3, CSLG3 | cellulose synthase like G3 | chr4:12456489-12460753 FORWARD LENGTH=2513
	13.48	13.54	-0.287802	-0.287802	AT2G17787	| Symbols: | unknown protein; BEST Arabidopsis thaliana protein match is: unknown protein (TAIR:AT4G35940.2); Has 35333 Blast hits to 34131 proteins in 2444 species: Archae - 798; Bacteria - 22429; Metazoa - 974; Fungi - 991; Plants - 531; Viruses - 0; Other Eukaryotes - 9610 (source: NCBI BLink). | chr2:7731075-7733019 FORWARD LENGTH=1440
mir396	0.08	1.68	-0.594454	-0.660208	AT3G54280	| Symbols: CHR16, CHA16, RGD3, ATBTAF1, BTAF1 | DNA binding;ATP binding;nucleic acid binding;binding;helicases;ATP binding;DNA binding;helicases | chr3:20091976-20104155 FORWARD LENGTH=6624
	0.08	1.68	-0.501194	-1.01049	AT2G46060	| Symbols: | transmembrane protein-related | chr2:18941099-18945099 REVERSE LENGTH=2779
	0.08	1.68	-2.38977	-2.42584	AT5G43060	| Symbols: | Granulin repeat cysteine protease family protein | chr5:17269507-17272164 REVERSE LENGTH=1716
	0.08	1.68	-1.82045	-3.56768	AT2G36400	| Symbols: AtGRF3, GRF3 | growth-regulating factor 3 | chr2:15270088-15272823 REVERSE LENGTH=1615
	0.08	1.68	-1.70044	-0.530515	AT5G53660	| Symbols: AtGRF7, GRF7 | growth-regulating factor 7 | chr5:21794536-21796046 FORWARD LENGTH=1315
	0.08	1.68	-1.28951	-0.371969	AT5G53220	| Symbols: | unknown protein; Has 3099 Blast hits to 2528 proteins in 332 species: Archae - 2; Bacteria - 245; Metazoa - 1059; Fungi - 555; Plants - 177; Viruses - 49; Other Eukaryotes - 1012 (source: NCBI BLink). | chr5:21595994-21598224 FORWARD LENGTH=1975
	0.08	1.68	-1.28149	-0.724156	AT5G58980	| Symbols: | Neutral/alkaline non-lysosomal ceramidase | chr5:23811449-23814683 REVERSE LENGTH=2404
	0.08	1.68	-0.874469	-1.28951	AT2G15630	| Symbols: | Pentatricopeptide repeat (PPR) superfamily protein | chr2:6814521-6816404 FORWARD LENGTH=1884
	0.08	1.68	-0.862496	-0.798366	AT4G37740	| Symbols: AtGRF2, GRF2 | growth-regulating factor 2 | chr4:17725337-17727730 REVERSE LENGTH=1925
	0.08	1.68	-0.612339	-1.04779	AT1G79740	| Symbols: | hAT transposon superfamily | chr1:30004367-30007020 REVERSE LENGTH=2041
	0.08	1.68	-0.58601	-1.12458	AT3G14110	| Symbols: FLU | Tetratricopeptide repeat (TPR)-like superfamily protein | chr3:4676175-4677689 REVERSE LENGTH=1088
	0.08	1.68	-0.417691	-0.988908	AT1G60140	| Symbols: ATTPS10, TPS10 | trehalose phosphate synthase | chr1:22176934-22180875 REVERSE LENGTH=3146
	0.08	1.68	-0.391191	-0.594008	AT1G10120	| Symbols: | basic helix-loop-helix (bHLH) DNA-binding superfamily protein | chr1:3304039-3306824 REVERSE LENGTH=2130
	0.08	1.68	-0.348377	-1.31694	AT2G22840	| Symbols: AtGRF1, GRF1 | growth-regulating factor 1 | chr2:9728756-9731301 FORWARD LENGTH=1838
	0.08	1.68	-0.192645	-0.415037	AT4G24150	| Symbols: AtGRF8, GRF8 | growth-regulating factor 8 | chr4:12535972-12539387 FORWARD LENGTH=1482
	0.08	1.68	-0.127756	-1.22729	AT3G19400	| Symbols: | Cysteine proteinases superfamily protein | chr3:6725468-6726578 FORWARD LENGTH=936
	0.08	1.68	-2.5025	-0.5025	AT1G58020	| Symbols: | transposable element gene | chr1:21450213-21455851 REVERSE LENGTH=5639
mir399	1.92	1.43	-1.17788	-1.2863	AT1G27750	| Symbols: | nucleic acid binding | chr1:9657385-9661958 FORWARD LENGTH=3476
	1.92	1.43	-1.17413	-0.262438	AT2G33770	| Symbols: UBC24, ATUBC24, PHO2 | phosphate 2 | chr2:14277558-14283040 REVERSE LENGTH=4103
	1.92	1.43	-0.223982	-1.00168	AT2G26900	| Symbols: | Sodium Bile acid symporter family | chr2:11474952-11477944 REVERSE LENGTH=1508
	1.92	1.43	-0.673814	-1.65411	AT1G21270	| Symbols: WAK2 | wall-associated kinase 2 | chr1:7444931-7447549 FORWARD LENGTH=2469
	1.92	1.43	-0.369234	-0.676212	AT5G64470	| Symbols: TBL12 | Plant protein of unknown function (DUF828) | chr5:25776025-25777963 FORWARD LENGTH=1449
mir402	12.09	11.54	-0.619129	-1.51457	AT1G70070	| Symbols: EMB25, PDE317, ISE2 | DEAD/DEAH box helicase, putative | chr1:26390016-26394196 REVERSE LENGTH=3564
	12.09	11.54	-0.263034	-1.50696	AT1G69550	| Symbols: | disease resistance protein (TIR-NBS-LRR class) | chr1:26148021-26153555 REVERSE LENGTH=5199
mir472	3.2	4.58	-2.49185	-2.12262	AT4G13510	| Symbols: AMT1;1, ATAMT1, ATAMT1;1 | ammonium transporter 1;1 | chr4:7858183-7859918 FORWARD LENGTH=1736
	3.2	4.58	-2.45943	-3.45943	AT4G14610	| Symbols: | pseudogene, disease resistance protein (CC-NBS-LRR class), putative, domain signature CC-NBS-LRR exists, suggestive of a disease resistance protein.; blastp match of 45% identity and 2.2e-162 P-value to GP|24461866|gb|AAN62353.1|AF506028_20|AF506028 NBS-LRR type disease resistance protein {Poncirus trifoliata} | chr4:8380848-8383496 REVERSE LENGTH=2649
	3.2	4.58	-1.49185	-0.321928	AT5G17680	| Symbols: | disease resistance protein (TIR-NBS-LRR class), putative | chr5:5822999-5827153 FORWARD LENGTH=3885
	3.2	4.58	-1.35755	-2.13516	AT5G47260	| Symbols: | ATP binding;GTP binding;nucleotide binding;nucleoside-triphosphatases | chr5:19189411-19192516 FORWARD LENGTH=2847
	3.2	4.58	-1.15487	-2.52129	AT1G63360	| Symbols: | Disease resistance protein (CC-NBS-LRR class) family | chr1:23499515-23502169 REVERSE LENGTH=2655
	3.2	4.58	-1	-1	AT4G10780	| Symbols: | LRR and NB-ARC domains-containing disease resistance protein | chr4:6634779-6637457 REVERSE LENGTH=2679
	3.2	4.58	-0.779401	-1.25054	AT1G12290	| Symbols: | Disease resistance protein (CC-NBS-LRR class) family | chr1:4178359-4182593 REVERSE LENGTH=3461
	3.2	4.58	-0.563901	-2.28011	AT1G61180	| Symbols: | LRR and NB-ARC domains-containing disease resistance protein | chr1:22551345-22554649 FORWARD LENGTH=3305
	3.2	4.58	-0.201634	-0.523562	AT5G63020	| Symbols: | Disease resistance protein (CC-NBS-LRR class) family | chr5:25283063-25286002 REVERSE LENGTH=2856
	3.2	4.58	-0.109918	-6.43185	AT5G43740	| Symbols: | Disease resistance protein (CC-NBS-LRR class) family | chr5:17564739-17568802 FORWARD LENGTH=2892
	3.2	4.58	-0.0968615	-3.94486	AT5G43730	| Symbols: | Disease resistance protein (CC-NBS-LRR class) family | chr5:17560179-17562929 FORWARD LENGTH=2751
	3.2	4.58	-0.596644	-0.824913	AT4G07410	| Symbols: | Transducin family protein / WD-40 repeat family protein | chr4:4201249-4205224 REVERSE LENGTH=2752
mir5026	10.77	10.94	-0.30591	-1.20752	AT4G16660	| Symbols: | heat shock protein 70 (Hsp 70) family protein | chr4:9376737-9381507 FORWARD LENGTH=3023
	10.77	10.94	-0.830075	-0.499735	AT1G06840	| Symbols: | Leucine-rich repeat protein kinase family protein | chr1:2097747-2103479 REVERSE LENGTH=3240
	10.77	10.94	-0.771313	-1.09786	AT2G41220	| Symbols: GLU2 | glutamate synthase 2 | chr2:17177664-17188751 FORWARD LENGTH=5523
	10.77	10.94	-0.467505	-1.29956	AT4G31120	| Symbols: PRMT5 | SHK1 binding protein 1 | chr4:15132119-15136637 REVERSE LENGTH=2158
	10.77	10.94	-0.378352	-0.339551	AT1G08970	| Symbols: HAP5C, NF-YC9 | nuclear factor Y, subunit C9 | chr1:2882524-2884011 FORWARD LENGTH=1034
	10.77	10.94	-0.142019	-2	AT1G69540	| Symbols: AGL94 | AGAMOUS-like 94 | chr1:26145044-26147571 REVERSE LENGTH=1540
mir781	10.6	12.71	-0.984595	-1.65327	AT2G47000	| Symbols: MDR4, PGP4, ABCB4, ATPGP4 | ATP binding cassette subfamily B4 | chr2:19309868-19315241 REVERSE LENGTH=4161
	10.6	12.71	-0.885865	-2.81326	AT4G31800	| Symbols: WRKY18 | WRKY DNA-binding protein 18 | chr4:15383201-15385029 FORWARD LENGTH=1242
	10.6	12.71	-0.606246	-0.393072	AT5G08770	| Symbols: | unknown protein; Has 30201 Blast hits to 17322 proteins in 780 species: Archae - 12; Bacteria - 1396; Metazoa - 17338; Fungi - 3422; Plants - 5037; Viruses - 0; Other Eukaryotes - 2996 (source: NCBI BLink). | chr5:2855638-2856540 REVERSE LENGTH=903
	10.6	12.71	-0.383766	-1.2373	AT1G69490	| Symbols: NAP, ANAC029, ATNAP | NAC-like, activated by AP3/PI | chr1:26122139-26123421 FORWARD LENGTH=1100
	10.6	12.71	-0.174029	-0.437064	AT3G60680	| Symbols: | Plant protein of unknown function (DUF641) | chr3:22429960-22432042 FORWARD LENGTH=2083
mir824	2.75	2.96	-1.07973	-2.0156	AT3G12460	| Symbols: | Polynucleotidyl transferase, ribonuclease H-like superfamily protein | chr3:3954695-3955423 REVERSE LENGTH=729
	2.75	2.96	-0.049388	-0.0857299	AT3G08870	| Symbols: | Concanavalin A-like lectin protein kinase family protein | chr3:2700355-2702581 REVERSE LENGTH=2227
	2.75	2.96	-1.87337	-2.17734	AT3G57230	| Symbols: AGL16 | AGAMOUS-like 16 | chr3:21177710-21180874 FORWARD LENGTH=923
	2.75	2.96	-1.55394	-0.807791	AT2G33580	| Symbols: | Protein kinase superfamily protein | chr2:14219623-14221861 REVERSE LENGTH=2239
	2.75	2.96	-0.335767	-0.75661	AT4G04885	| Symbols: PCFS4 | PCF11P-similar protein 4 | chr4:2471972-2475981 FORWARD LENGTH=3102
mir843	3.46	4.65	-2.42004	-0.60507	AT1G56520	| Symbols: | Disease resistance protein (TIR-NBS-LRR class) family | chr1:21174768-21178920 REVERSE LENGTH=3540
	3.46	4.65	-0.62293	-0.396422	AT1G12480	| Symbols: OZS1, SLAC1, RCD3, CDI3 | C4-dicarboxylate transporter/malic acid transport protein | chr1:4257268-4259300 REVERSE LENGTH=1881
	3.46	4.65	-0.60248	-0.704176	AT3G01160	| Symbols: | FUNCTIONS IN: molecular_function unknown; INVOLVED IN: biological_process unknown; LOCATED IN: cytosol, nucleus; EXPRESSED IN: 22 plant structures; EXPRESSED DURING: 13 growth stages; CONTAINS InterPro DOMAIN/s: NUC153 (InterPro:IPR012580); Has 36638 Blast hits to 21323 proteins in 1057 species: Archae - 109; Bacteria - 2369; Metazoa - 13796; Fungi - 4858; Plants - 1657; Viruses - 48…
mir858	0.33	1.35	-0.830719	-0.904719	AT1G17760	| Symbols: CSTF77, ATCSTF77 | Tetratricopeptide repeat (TPR)-like superfamily protein | chr1:6110107-6116617 REVERSE LENGTH=2652
	0.33	1.35	-0.807355	-0.222392	AT1G09540	| Symbols: MYB61, ATMYB61 | myb domain protein 61 | chr1:3086159-3087912 FORWARD LENGTH=1498
	0.33	1.35	-0.584963	-0.584963	AT5G10280	| Symbols: MYB92, ATMYB92, ATMYB64 | myb domain protein 92 | chr5:3232569-3234210 FORWARD LENGTH=1466
	0.33	1.35	-0.584963	-0.584963	AT5G23000	| Symbols: RAX1, MYB37, ATMYB37 | myb domain protein 37 | chr5:7696135-7697927 FORWARD LENGTH=1304
	0.33	1.35	-0.437686	-0.960107	AT3G11440	| Symbols: ATMYB65, MYB65 | myb domain protein 65 | chr3:3602093-3605104 FORWARD LENGTH=2015
	0.33	1.35	-0.36257	-1	AT3G49690	| Symbols: RAX3, MYB84, ATMYB84 | myb domain protein 84 | chr3:18427735-18429201 FORWARD LENGTH=1240
	0.33	1.35	-0.143591	-0.256973	AT4G09460	| Symbols: AtMYB6, MYB6 | myb domain protein 6 | chr4:5992966-5994258 FORWARD LENGTH=984
	0.33	1.35	-0.0236513	-0.357552	AT3G46130	| Symbols: MYB48 | myb domain protein 48 | chr3:16945525-16946376 FORWARD LENGTH=711

## Sheet: Role of high altutude miRNA
Supporting Information Table S9
miRNAs	Biological Function	References
mir396	Cold	Zhang et al.( ‎2016)
mir402	Cold	Kin et al. (2010)
mir156	Development	Huijser et al. (2011)
mir159	Development	Pera et al.(‎2010)
mir164	Development	Nikovics et al. (‎2006)
mir165	Development	Jia et al. (‎2015 )
mir166	Development	Jia et al. (‎2015 )
mir168	Development	Xian et al (2014)
mir171	Development	Huang et al. (2017)
mir319	Development	Koyama et al. (2017)
mir824	Development	Kutter et al. (2007)
mir395	Nutrient Responsive	Liang et al. (2010)
mir399	Nutrient Responsive	Kim et al. (2011)
mir162	Salinity	Selvam et al. (2015)
mir169	Salinity	B Zhao et al. (2009)
mir394	Salinity	Song et al. (2013)
mir163	Seconadry metabolism	Danny et al. (2011)
mir858	Seconadry metabolism	Sharma et al. (2016)
mir160	UV responsive	Zhou et al. (2007)
mir167	UV responsive	Zhou et al. (2007)
mir170	UV responsive	Zhou et al. (2007)
mir472	Biotic	Boccara et al.(2014)
mir5026	Not known
mir5642	Not known
mir5643	Not known
mir781	Not known
mir823	Not known
mir843	Not known
mir390	Not known
mir161	Not known
