# Supplementary material for: Modulation of miRNA expression in natural populations of A. thaliana along a wide altitudinal gradient of Indian Himalayas
Source: Sci Rep. 2019 Jan 24;9:441. doi: 10.1038/s41598-018-37465-y (PMC6345966; doi:10.1038/s41598-018-37465-y)
Supplement: Supplementary file 11 — Supporting Information Table S10. [file 41598_2018_37465_MOESM11_ESM.xlsx]

## Sheet: Correlation AR
Supporting Information Table S10
miRNA expression correlation with AR
miRNA families	r	R squared	P (two-tailed)	P value summary	Significant? (alpha = 0.05)
mir156	0.499	0.249	0.6674	ns	No
mir157	0.5168	0.2671	0.6542	ns	No
mir158	0.8839	0.7813	0.3098	ns	No
mir159	0.9956	0.9913	0.0594	ns	No
mir160	0.9996	0.9993	0.0172	*	Yes
mir161	0.9962	0.9925	0.0553	ns	No
mir162	0.9993	0.9985	0.0245	*	Yes
mir163	0.9958	0.9916	0.0583	ns	No
mir164	0.9989	0.9978	0.0301	*	Yes
mir165	0.9977	0.9954	0.043	*	Yes
mir166	0.9978	0.9956	0.0423	*	Yes
mir167	0.9999	0.9998	0.0096	**	Yes
mir168	0.7299	0.5327	0.4792	ns	No
mir169	0.9636	0.9285	0.1723	ns	No
mir170	0.9793	0.9591	0.1296	ns	No
mir171	0.9995	0.9991	0.0193	*	Yes
mir172	0.9929	0.9859	0.0758	ns	No
mir173	0.9517	0.9057	0.1987	ns	No
mir319	0.9669	0.9348	0.1643	ns	No
mir390	0.9965	0.9931	0.053	ns	No
mir391	0.9967	0.9935	0.0515	ns	No
mir393	0.9963	0.9927	0.0545	ns	No
mir394	0.9817	0.9638	0.122	ns	No
mir395	0.9759	0.9524	0.1401	ns	No
mir396	0.9878	0.9757	0.0996	ns	No
mir397	0.8298	0.6886	0.3769	ns	No
mir398	0.2428	0.05893	0.8439	ns	No
mir399	0.9945	0.989	0.0668	ns	No
mir401	0.843	0.7107	0.3615	ns	No
mir402	0.7984	0.6375	0.4113	ns	No
mir403	1	0.9999	0.0056	**	Yes
mir408	0.9432	0.8897	0.2155	ns	No
mir447	0.9637	0.9287	0.172	ns	No
mir472	0.9897	0.9795	0.0914	ns	No
mir5640	0.9647	0.9307	0.1696	ns	No
mir5654	0.9975	0.9949	0.0454	*	Yes
mir5663	0.9997	0.9995	0.0143	*	Yes
mir773	0.9989	0.9979	0.0293	*	Yes
mir775	0.9974	0.9948	0.0459	*	Yes
mir779	0.9976	0.9952	0.044	*	Yes
mir781	0.9785	0.9574	0.1323	ns	No
mir8121	0.9994	0.9987	0.0226	*	Yes
mir8175	0.9816	0.9635	0.1224	ns	No
mir822	0.9948	0.9895	0.0652	ns	No
mir824	0.9996	0.9992	0.0178	*	Yes
mir825	0.8897	0.7916	0.3018	ns	No
mir827	0.01703	0.0002899	0.9892	ns	No
mir838	0.9991	0.9981	0.0277	*	Yes
mir843	0.9937	0.9874	0.0717	ns	No
mir844	0.9717	0.9442	0.1519	ns	No
mir846	0.9528	0.9079	0.1963	ns	No
mir858	0.9757	0.952	0.1406	ns	No
mir860	-0.4538	0.2059	0.7001	ns	No
mir861	0.1749	0.03059	0.8881	ns	No

## Sheet: Correlation AT
Supporting Information Table S10
miRNA expression correlation with AT
miRNA families	r	R squared	P (two-tailed)	P value summary	Significant? (alpha = 0.05)
mir156	-0.4028	0.1623	0.7361	ns	No
mir157	-0.4216	0.1778	0.7229	ns	No
mir158	-0.9291	0.8633	0.2411	ns	No
mir159	-0.9999	0.9998	0.0092	**	Yes
mir160	-0.9909	0.9819	0.0859	ns	No
mir161	-0.9998	0.9996	0.0134	*	Yes
mir162	-0.9976	0.9952	0.0442	*	Yes
mir163	-0.9999	0.9997	0.0104	*	Yes
mir164	-0.988	0.9761	0.0988	ns	No
mir165	-0.9992	0.9984	0.0257	*	Yes
mir166	-0.9991	0.9983	0.0264	*	Yes
mir167	-0.9925	0.985	0.0782	ns	No
mir168	-0.652	0.4251	0.5478	ns	No
mir169	-0.9868	0.9737	0.1037	ns	No
mir170	-0.9954	0.9909	0.061	ns	No
mir171	-0.9905	0.981	0.0879	ns	No
mir172	-0.9999	0.9999	0.0072	**	Yes
mir173	-0.9792	0.9589	0.13	ns	No
mir319	-0.9887	0.9776	0.0957	ns	No
mir390	-0.9997	0.9994	0.0156	*	Yes
mir391	-0.9996	0.9993	0.0172	*	Yes
mir393	-0.9813	0.963	0.1232	ns	No
mir394	-0.9965	0.993	0.0533	ns	No
mir395	-0.9937	0.9875	0.0714	ns	No
mir396	-0.9653	0.9318	0.1682	ns	No
mir397	-0.7649	0.5851	0.4455	ns	No
mir398	-0.1369	0.01874	0.9126	ns	No
mir399	-0.9775	0.9554	0.1354	ns	No
mir401	-0.7802	0.6088	0.4302	ns	No
mir402	-0.729	0.5314	0.48	ns	No
mir403	-0.9951	0.9902	0.063	ns	No
mir408	-0.902	0.8136	0.2842	ns	No
mir447	-0.9869	0.9739	0.1034	ns	No
mir472	-0.9994	0.9987	0.0228	*	Yes
mir5640	-0.9308	0.8664	0.2383	ns	No
mir5654	-0.9993	0.9987	0.0233	*	Yes
mir5663	-0.9964	0.9927	0.0544	ns	No
mir773	-0.9981	0.9962	0.0393	*	Yes
mir775	-0.9994	0.9987	0.0227	*	Yes
mir779	-0.9992	0.9985	0.0247	*	Yes
mir781	-0.995	0.99	0.0637	ns	No
mir8121	-0.9897	0.9796	0.0913	ns	No
mir8175	-0.9553	0.9126	0.1911	ns	No
mir822	-1	1	0.0034	**	Yes
mir824	-0.9908	0.9817	0.0865	ns	No
mir825	-0.8354	0.6979	0.3705	ns	No
mir827	0.09072	0.008229	0.9422	ns	No
mir838	-0.9979	0.9959	0.041	*	Yes
mir843	-0.9758	0.9521	0.1404	ns	No
mir844	-0.9406	0.8847	0.2206	ns	No
mir846	-0.98	0.9604	0.1276	ns	No
mir858	-0.9936	0.9873	0.0719	ns	No
mir860	0.5471	0.2993	0.6315	ns	No
mir861	-0.06789	0.004609	0.9567	ns	No

## Sheet: Correlation AP
Supporting Information Table S10
miRNA expression correlation with AP
miRNA families	r	R squared	P (two-tailed)	P value summary	Significant? (alpha = 0.05)
mir156	0.9785	0.9575	0.1322	ns	No
mir157	0.9826	0.9655	0.119	ns	No
mir158	0.2411	0.05812	0.845	ns	No
mir159	0.5946	0.3535	0.5946	ns	No
mir160	0.6868	0.4718	0.518	ns	No
mir161	0.5998	0.3598	0.5905	ns	No
mir162	0.6378	0.4068	0.5597	ns	No
mir163	0.596	0.3553	0.5935	ns	No
mir164	0.7015	0.492	0.5051	ns	No
mir165	0.6151	0.3784	0.5782	ns	No
mir166	0.616	0.3795	0.5775	ns	No
mir167	0.678	0.4597	0.5257	ns	No
mir168	0.9961	0.9923	0.056	ns	No
mir169	0.4434	0.1966	0.7075	ns	No
mir170	0.5025	0.2525	0.6649	ns	No
mir171	0.6892	0.4749	0.516	ns	No
mir172	0.5737	0.3291	0.6111	ns	No
mir173	0.4059	0.1648	0.7339	ns	No
mir319	0.4546	0.2067	0.6996	ns	No
mir390	0.6026	0.3632	0.5882	ns	No
mir391	0.6045	0.3655	0.5867	ns	No
mir393	0.7283	0.5304	0.4807	ns	No
mir394	0.5129	0.263	0.6572	ns	No
mir395	0.4882	0.2384	0.6753	ns	No
mir396	0.7748	0.6004	0.4357	ns	No
mir397	0.9692	0.9394	0.1583	ns	No
mir398	0.8847	0.7827	0.3087	ns	No
mir399	0.7413	0.5495	0.4684	ns	No
mir401	0.963	0.9274	0.1737	ns	No
mir402	0.9811	0.9626	0.1239	ns	No
mir403	0.6603	0.436	0.5408	ns	No
mir408	0.8765	0.7683	0.3197	ns	No
mir447	0.4438	0.197	0.7072	ns	No
mir472	0.5534	0.3063	0.6266	ns	No
mir5640	0.8396	0.7049	0.3656	ns	No
mir5654	0.6122	0.3748	0.5806	ns	No
mir5663	0.6501	0.4226	0.5495	ns	No
mir773	0.6319	0.3993	0.5645	ns	No
mir775	0.6115	0.3739	0.5811	ns	No
mir779	0.6139	0.3769	0.5792	ns	No
mir781	0.4988	0.2488	0.6676	ns	No
mir8121	0.693	0.4803	0.5126	ns	No
mir8175	0.797	0.6352	0.4128	ns	No
mir822	0.5872	0.3448	0.6004	ns	No
mir824	0.6875	0.4727	0.5174	ns	No
mir825	0.9335	0.8715	0.2334	ns	No
mir827	0.7564	0.5721	0.454	ns	No
mir838	0.6339	0.4019	0.5629	ns	No
mir843	0.7465	0.5573	0.4635	ns	No
mir844	0.8241	0.6792	0.3833	ns	No
mir846	0.4094	0.1676	0.7315	ns	No
mir858	0.4876	0.2377	0.6758	ns	No
mir860	0.3613	0.1306	0.7646	ns	No
mir861	0.8503	0.723	0.3529	ns	No
