# Supplementary material for: Modulation of miRNA expression in natural populations of A. thaliana along a wide altitudinal gradient of Indian Himalayas
Source: Sci Rep. 2019 Jan 24;9:441. doi: 10.1038/s41598-018-37465-y (PMC6345966; doi:10.1038/s41598-018-37465-y)
Supplement: Supplementary file 12 — Supporting Information Table S11 [file 41598_2018_37465_MOESM12_ESM.xlsx]

## Sheet: Novel miRNAs
Supporting Information Table S11
Statistics of predicted novel miRNAs
miRNAs	Chromosome	Sequence	genomic region	miRNA*		Start coordinate	End coordinate	Orientation	Abundance	sRNA length	Hairpin Length	Adjusted MFE	P_Val
novel_1	1	TTTAAAATGGACTGGGTACCC	Intergenic region	NO		55772	55792	+ [Positive strand]	29	21	93	-37.0968	0.019802
novel_2	1	GTCAGATAACGTCGTGTAGATT	Intergenic region	NO		10507193	10507214	+ [Positive strand]	23	22	101	-25.5644	0.029703
novel_3	1	TTGGATGTTGCAGTTGCTTGTT	intron of AT1G48095	AACTTGTCTGCCTCTCCACCTT(1) TAACTTGTCTGCCTCTCCACC(1) GTAACTTGTCTGCCTCTCCACC(1) TTGTCTGCCTCTCCACCTTGG(1)		17761273	17761294	+ [Positive strand]	13	22	78	-26.7949	0.009901
novel_4	1	AAGTAGTACTCAAACCCGAGA	Intergenic region	NO		17824950	17824970	- [Negative strand]	66	21	79	-34.1772	0.009901
novel_5	2	TTGACCCATGAATTTTGATCC	Intergenic region	ATTAGGGTTCATGAGTTGAGT(1) ATTAGGGTTCATGAGTTGAG(1) ATTAGGGTTCATGAGTTGAGTT(1) AGGGTTCATGAGTTGAGTTG(2) AGGGTTCATGAGTTGAGTTGA(1)		2162629	2162649	+ [Positive strand]	11	21	65	-25.8462	0.039604
novel_6	2	ATTGCAGTAGGATAATGGCT	Intergenic region	NO		3276655	3276674	- [Negative strand]	36	20	85	-29.7647	0.039604
novel_7	2	TTAAATAAAGATAGGACATGT	Intergenic region	NO		6350669	6350689	- [Negative strand]	37	21	90	-26.3333	0.029703
novel_8	2	GTTGTTAATTGCTCTGTTTAG	Intergenic region	NO		6314842	6314862	+ [Positive strand]	15	21	124	-35.5645	0.009901
novel_9	2	TTTGACCCATGAATTTTGACC	Intergenic region	NO		6716150	6716170	+ [Positive strand]	30	21	79	-26.5823	0.039604
novel_10	2	AGGACTCAAACTCTTTGGAGTT	Intergenic region	NO		11495228	11495249	+ [Positive strand]	46	22	78	-26.6667	0.029703
novel_11	2	TTTGGAGTGCAGAAATGAATC	Intergenic region	ATGATTCATTCCCGCACTCC(2) CATGATTCATTCCCGCACTCC(1) TGATTCATTCCCGCACTCCAA(3) ATTCATTCCCGCACTCCAAC(1) ATTCATTCCCGCACTCCAACT(1) CATCATGATTCATTCCCGCACT(5) TTCATTCCCGCACTCCAACT(1)		10409315	10409335	- [Negative strand]	426	21	209	-51.1005	0.009901
novel_12	2	ATCTGAATGACTTTGTAAATTT	Intergenic region	AATTTTTAAAACTCATTTGGA(1)		17545867	17545888	+ [Positive strand]	137	22	71	-31.831	0.009901
novel_13	3	TGTGGCTGCTAACTGTACACAT	intron of AT3G11400	NO		3579289	3579310	+ [Positive strand]	25	22	113	-29.646	0.009901
novel_14	3	TTTGGAGATTATAGAGCATTCT	Intergenic region	NO		12940363	12940384	+ [Positive strand]	22	22	77	-27.2727	0.029703
novel_15	3	GAGTCCTCGTGTTGCATCCCT	Intergenic region	NO		13716034	13716054	- [Negative strand]	143	21	63	-35.873	0.029703
novel_16	3	TAATTATAAGACATGTATCTCA	Intergenic region	NO		18466500	18466521	+ [Positive strand]	24	22	80	-30.5	0.009901
novel_17	3	GAAAAAATAGATCTATGGGCTT	Intergenic region	NO		20188514	20188535	- [Negative strand]	15	22	114	-28.1579	0.009901
novel_18	3	AAGCCAATTTGCAGAGCAATG	Intergenic region	NO		22054862	22054882	- [Negative strand]	1139	21	60	-36.5	0.009901
novel_19	4	GAGCATGAACGTTAATGGACA	Intergenic region	TTGGTTATGTTATGCTCATT(1)		581913	581933	- [Negative strand]	31	21	68	-29.7059	0.009901
novel_20	4	ACCGATGTGGATTAAGTTGAAT	Intergenic region	ACTAATTGATATCGGTATGTT(1)		1236635	1236656	- [Negative strand]	11	22	80	-26.375	0.029703
novel_21	4	TTAGGAAGTGTTTGACGTGCT	Intergenic region	NO		2178974	2178994	+ [Positive strand]	91	21	210	-33.7143	0.009901
novel_22	4	TTTACCTTCTTCTTAGCCATG	Intergenic region	ATGGCATGGAAGAAAGTGAG(1) ATGGCATGGAAGAAAGTGAGA(1) TGGCATGGAAGAAAGTGAGAT(1)		6881014	6881034	- [Negative strand]	85	21	111	-37.5856	0.009901
novel_23	5	ATCACAGTGCTTTGCTACATCT	intron of AT5G20990	TCGATGCCATAGTAAAACTGC(1) TTCGATGCCATAGTAAAACTG(1)		7129877	7129898	- [Negative strand]	29	22	79	-29.7468	0.029703
novel_24	5	ACAGGTGGTGGAACAAATATG	Intergenic region	CATATTTAGTTCTATCTCCTGT(1) TATTTAGTTCTATCTCCTGTTG(1) TTTAGTTCTATCTCCTGTTG(1)		9946658	9946678	- [Negative strand]	14	21	98	-47.0408	0.009901
novel_25	5	ATTGGGCTCTATCTAGTATGAT	Intergenic region	NO		14811398	14811419	+ [Positive strand]	12	22	197	-49.5939	0.009901
novel_26	5	TTTGTCGTTATGCCTGGCTCC	intron of AT5G46845	NO		19009168	19009188	- [Negative strand]	32	21	99	-51.4141	0.009901
novel_27	5	TAAGTGTACGAATCAAACAGC	Intergenic region	CACTGTTTGATTCGTACACTTA(2) CACTGTTTGATTCGTACACTT(12) TCACTGTTTGATTCGTACACTT(16) CACTGTTTGATTCGTACACT(11) TCACTGTTTGATTCGTACACT(35) TTCACTGTTTGATTCGTACACT(35) TCACTGTTTGATTCGTACAC(1) TTTGATTCGTACACTTAGATTG(1)		18809133	18809153	+ [Positive strand]	21	21	168	-59.5833	0.009901
novel_28	5	TGGATCGGTTTAGCGTATAGAC	Intergenic region	CTATTCTCTCTAATTTGGTTT(1) ATTCTCTCTAATTTGGTTTGG(1)		22174787	22174808	- [Negative strand]	24	22	72	-37.9167	0.009901
novel_29	5	TGTGCTGATTCTGTTGTGTAG	intron of AT5G64760	NO		25895061	25895081	- [Negative strand]	39	21	80	-26.75	0.029703
