# Supplementary material for: Modulation of miRNA expression in natural populations of A. thaliana along a wide altitudinal gradient of Indian Himalayas
Source: Sci Rep. 2019 Jan 24;9:441. doi: 10.1038/s41598-018-37465-y (PMC6345966; doi:10.1038/s41598-018-37465-y)
Supplement: Supplementary file 13 — Supporting Information Table S12 [file 41598_2018_37465_MOESM13_ESM.xlsx]

## Sheet: Differential expression of Nove
Supporting Information Table S12
Expression abundant of novel miRNA in different ecotypes							Indian Arabidopsis specific novel miRNAs
miRNA	Deh	Mun	Chit	Col0			Deh	Deh	Mun	Chit	Col0
novel_1	13	14	43	19			novel_3	12	34	19	0
novel_2	62	89	48	29			novel_8	3	5	1	0
novel_3	12	34	19	0			novel_11	1	179	4	0
novel_4	23	71	173	265			novel_22	18	6	79	0
novel_5	81	120	211	119			novel_24	4	0	11	0
novel_6	19	47	42	17			novel_26	1	0	7	0
novel_7	31	30	21	30			novel_28	108	121	275	0
novel_8	3	5	1	0			novel_29	28	33	5	0
novel_9	87	136	220	160			novel_10	420	3	684	0
novel_10	420	3	684	5
novel_11	1	179	4	0
novel_12	173	116	105	150
novel_13	16	22	2	37
novel_14	76	244	31	76
novel_15	23216	47234	53505	32497
novel_16	10	9	9	6
novel_17	31	16	25	33
novel_18	159	326	112	361
novel_19	10	10	31	22
novel_20	6	13	7	14
novel_21	163	28	211	45
novel_22	18	6	79	0
novel_23	74	217	62	120
novel_24	4	0	11	0
novel_25	11	17	7	107
novel_26	1	0	7	0
novel_27	51	120	63	73
novel_28	108	121	275	0
novel_29	28	33	5	4
