# Supplementary material for: Modulation of miRNA expression in natural populations of A. thaliana along a wide altitudinal gradient of Indian Himalayas
Source: Sci Rep. 2019 Jan 24;9:441. doi: 10.1038/s41598-018-37465-y (PMC6345966; doi:10.1038/s41598-018-37465-y)
Supplement: Supplementary file 14 — Supporting Information Table S13 [file 41598_2018_37465_MOESM14_ESM.xlsx]

## Sheet: Sheet1
Supporting Information Table S13
Two-way ANOVA of UV-Treated plant
	POPID			TMT			POPID*TMT
Trait	F-value	P-value	Sig	F-value	P-value	Sig	F-value	P-value	Sig
Leaf Number	3.4731	0.0355458	*	13.0308	0.0005199	***	1.3192	0.272822	Ns
Yellow Leaves	1.6887	0.190962	Ns	45.36	1.911e-09	***	6.0113	0.003631	**
Leaf Length	1.4679	0.2363	Ns	1.7451	0.1901	Ns	0.1594	0.8529	Ns
Leaf Width	10.3361	9.701e-05	***	8.7365	0.004047	**	5.8664	0.004123	**
Leaf Area	3.9717	0.02248	*	5.3278	0.02345	*	0.9961	0.37364	Ns
Petiole Length	2.7889	0.067188	.	10.8003	0.001482	**	2.2103	0.116004	Ns
Rosette Axis-major	0.7963	0.45437	Ns	3.3171	0.07212	.	1.1931	0.30835	Ns
Rosette Axis-minor	1.1561	0.3197	Ns	1.5177	0.2214	Ns	0.6042	0.5489	Ns
Rosette Area	0.1682	0.84549	Ns	4.5173	0.03653	*	0.4629	0.63108	Ns
